# Supplementary material for: COVID-19 increases extracorporeal coagulation during hemodialysis associated with upregulation of vWF/FBLN5 signaling in patients with severe/critical symptoms
Source: BMC Infect Dis. 2024 Apr 22;24:427. doi: 10.1186/s12879-024-09245-9 (PMC11036607; doi:10.1186/s12879-024-09245-9)
Supplement: Supplementary file 1 — Supplementary Material 1. [file 12879_2024_9245_MOESM1_ESM.zip]

Archive with 6 entries (6 files):
- clinical results raw data.xlsx
- Figure S1.pdf
- Figure S2.pdf
- proteomics raw data.xls
- supplementary 1.xlsx
- supplementary 2.xlsx
