# Supplementary material for: COVID-19 increases extracorporeal coagulation during hemodialysis associated with upregulation of vWF/FBLN5 signaling in patients with severe/critical symptoms
Source: BMC Infect Dis. 2024 Apr 22;24:427. doi: 10.1186/s12879-024-09245-9 (PMC11036607; doi:10.1186/s12879-024-09245-9)
Supplement: Supplementary file 1 — Supplementary Material 1. [file 12879_2024_9245_MOESM1_ESM.zip › clinical results raw data.xlsx]

## Sheet: Sheet1
	Total		Hemodialysis		CRRT
	Total	Coagulation	Total	Coagulation	Total	Coagulation
Before COVID-19	8579	358	8457	335	122	23
After COVID-19	8325	647	8056	543	269	104
	Total	CRRT
Before COVID-19	8579	122	1.42208
After COVID-19	8325	269	3.23123
	Total	Coagulation
Before COVID-19	8579	358	4.17298
After COVID-19	8325	647	7.77177
	Hemodialysis	Coagulation
Before COVID-19	8457	335	3.96122
After COVID-19	8056	543	6.74032
	CRRT	Coagulation
Before COVID-19	122	23	18.8525
After COVID-19	269	104	38.6617
Total	Asymptomatic	Mild	Moderate	Severe	Critical	Death
339	9	102	172	27	21	8	339
Percent	2.65487	30.0885	50.7375	7.9646	6.19469	2.35988
	No or Mild	Moderate	Severe	Critical
patients	111	172	27	21
coagulation	100	178	200	128
coagulation/patients	0.900901	1.03488	7.40741	6.09524
Grade I	No or Mild	Moderate	Severe	Critical
coagulation	99	148	140	50
patients	111	172	27	21
coagulation/patients	0.891892	0.860465	5.18519	2.38095
Grade II	No or Mild	Moderate	Severe	Critical
coagulation	10	28	39	50
patients	111	172	27	21
coagulation/patients	0.0900901	0.162791	1.44444	2.38095
Grade III	No or Mild	Moderate	Severe	Critical
coagulation	0	2	21	28
patients	111	172	27	21
coagulation/patients	0	0.0116279	0.777778	1.33333
