# Supplementary material for: COVID-19 increases extracorporeal coagulation during hemodialysis associated with upregulation of vWF/FBLN5 signaling in patients with severe/critical symptoms
Source: BMC Infect Dis. 2024 Apr 22;24:427. doi: 10.1186/s12879-024-09245-9 (PMC11036607; doi:10.1186/s12879-024-09245-9)
Supplement: Supplementary file 1 — Supplementary Material 1. [file 12879_2024_9245_MOESM1_ESM.zip › proteomics raw data.xls]

PG.ProteinGroups	[1] C15.raw.PG.Quantity	[2] C19.raw.PG.Quantity	[3] C23.raw.PG.Quantity	[4] C30.raw.PG.Quantity	[5] C31.raw.PG.Quantity	[6] C32.raw.PG.Quantity	[7] C33.raw.PG.Quantity	[8] C36.raw.PG.Quantity	[9] C37.raw.PG.Quantity	[10] C43.raw.PG.Quantity	[11] C45.raw.PG.Quantity	[12] C47.raw.PG.Quantity	[13] C48.raw.PG.Quantity	[14] C49.raw.PG.Quantity	[15] C52.raw.PG.Quantity	[16] C55.raw.PG.Quantity	[17] C63.raw.PG.Quantity	[18] C69.raw.PG.Quantity	[19] C71.raw.PG.Quantity	[20] C91.raw.PG.Quantity	[21] T2.raw.PG.Quantity	[22] T3.raw.PG.Quantity	[23] T4.raw.PG.Quantity	[24] T35.raw.PG.Quantity	[25] T38.raw.PG.Quantity	[26] T39.raw.PG.Quantity	[27] T43.raw.PG.Quantity	[28] T51.raw.PG.Quantity	[29] T57.raw.PG.Quantity	[30] T64.raw.PG.Quantity	[31] T68.raw.PG.Quantity	[32] T69.raw.PG.Quantity	[33] T77.raw.PG.Quantity	[34] T82.raw.PG.Quantity	[35] T83.raw.PG.Quantity	[36] T85.raw.PG.Quantity	[37] T86.raw.PG.Quantity	[38] T89.raw.PG.Quantity	[39] T91.raw.PG.Quantity	[40] T92.raw.PG.Quantity
A0A075B6H9	310586.78125	1033408.5625	94695.8515625	264676.34375	181004.546875	137586.03125	271219.25	713353.1875	774819.3125	541072.4375	522999.625	492619.71875	445263.5625	1345333.375	218895.234375	347774.59375	366698.875	473540.15625	14772.0419921875	45886.49609375	386934.5	727883.75	1123097.125	310405.46875	72184.53125	700150.625	294748.9375	526869.25	160481.75	558068.25	133157.09375	619321.25	259753.890625	188584.984375	177828.3125	150706.203125	37200.609375	430220.34375	170220.390625	193273.296875
A0A075B6I0	6984150.5	6930278	3516229	1121882.625	79087.671875	3689478.25	5512152	4137919.25	1972786.25	2120246.25	2920215	3763108.75	2418766	6411396	6085060.5	5403362	6080714.5	112139.828125	1006.2418823242188	2496392.25	7111354	7501490.5	3302649.25	1228955.625	1337295.75	3548295	1579124.5	2908947.5	2254821.75	3724596.5	3215425.5	3962553.25	3528219	2127156	439213.5625	2100425.5	1160586.75	2301745.25	2026646.25	2363259
A0A075B6I4	94659.640625	446177.3125	33651.984375	188460.96875	161768.421875	120583.3828125	502913.03125	230000.453125	52720.7890625	15670.4140625	536791.9375	81473.3046875	43492.62109375	257438.578125	199697.546875	5724.28173828125	1078647.375	113675.0859375	122993.0234375	44693.671875	36526.5078125	194378.34375	263390.65625	120088.515625	574622.1875	377621.84375	41049.99609375	23245.9296875	274840.46875	1162464.75	52842.69921875	510369.125	786158.75	410274.25	179028.875	33881.5390625	Filtered	Filtered	741999.125	328644.40625
A0A075B6I9	123839.671875	599477.6875	493581.65625	292039.84375	410743.4375	148315.84375	202036.25	635624.8125	1033551.75	154195.15625	270661.9375	255552.03125	71771.28125	Filtered	284773.375	699305.25	106809.6875	1294896.75	159607.453125	436499.28125	134893.234375	187516.1875	513691.53125	317433.8125	191930.609375	432016.6875	179953.359375	139021.578125	304468.5625	1947739.875	590963.125	729310.125	259249.15625	60377.04296875	170051.859375	261108.5	149641.3125	160421.234375	80524.6015625	224791.96875
A0A075B6J1	1.9852325916290283	NaN	NaN	Filtered	Filtered	0.14218011498451233	Filtered	20391.724609375	0.20954486727714539	NaN	Filtered	NaN	0.21965551376342773	NaN	Filtered	45797.69140625	NaN	0.15343700349330902	Filtered	NaN	Filtered	0.11132243275642395	NaN	NaN	0.7411128878593445	NaN	1.7177056074142456	1.3680789470672607	NaN	NaN	1.1488714218139648	Filtered	93.1454849243164	219.70639038085938	NaN	Filtered	1.1336736679077148	2.696800708770752	0.9745784401893616	NaN
A0A075B6J9	276261.15625	1253073.375	440278.21875	1018619	732399.9375	530945.75	926153.3125	1170231.625	1427943.5	2727578.25	1046547.375	1395946.375	692397.75	2750768.5	852540.125	390928.21875	1994576.625	1715002	1086049.5	188336.65625	538024.1875	630022.8125	550970.6875	1043160.125	331639.625	870201.1875	591532.1875	774688.3125	976903.9375	829203.625	356244.09375	1135368.875	1109167.5	1173239.25	755371.6875	188.8360595703125	445964.5	370346.53125	582623.5	196318.828125
A0A075B6K4	3127589	9057475	4208851	9861077	3924330.25	3147261.5	3603829.75	6054144	6070652.5	12265498	9034650	5011184.5	8471808	5579601	4752195	3866674.5	16621463	5061341	2501193	3191696.25	9157518	3770310	15214005	7392060	5553531.5	5284709.5	2863323.75	3650331.5	4498529	7694685.5	6627851.5	6962507.5	1686604.125	15189591	12377906	3841423	1553565.5	8122146.5	1976280.25	1535558
A0A075B6K5	2696112.75	7450495.5	1522873.75	3906108.5	2541655.25	6181110	1266239.5	1224623.125	5462439	12824597	6087255.5	3346559.5	6454259	5310789.5	8961373	2843942.75	14891126	2927692.5	2801893.5	5445915.5	7110999	3168171.5	10341938	6153008	7869547	1509057.625	3930125.5	3726780.25	2378048.25	5949968	3964141.75	8509176	1907907	14245287	3062745	4673878.5	683788.0625	6005928.5	2071768.625	653241.125
A0A075B6P5;P01615	401034.5	1055951.875	254063.171875	420684.96875	328283.125	551750.4375	891614	611578.625	438813.0625	647597.3125	355493.375	859166.625	709566.375	1015792.5	782030.625	620944.375	973884.75	608332.125	515683.875	547225	543491.0625	435119.21875	692516.1875	407882.71875	482146.9375	483289.71875	257290.96875	268012.21875	621563.25	811662.0625	306671.9375	826139.6875	291628.8125	1383937.75	480154.1875	203499.6875	112226.1171875	590581.3125	161866.859375	405260.53125
A0A075B6Q5	721271.6875	881336.3125	321051.09375	284116.3125	258926.328125	447435.5625	523522.375	895695.75	578570.9375	556696.0625	587174.5	712800	632029.25	654409.875	595588.5625	368212.625	1024765.375	610229.3125	156648.578125	357286.0625	370629.75	441462.875	1200365.75	630542.9375	81184.96875	584029.3125	319198.21875	462526.375	240939.234375	484186.3125	387570.90625	656864.5	230865.4375	707677.4375	350820.34375	349378.75	264377.5625	368307.84375	219093.03125	336885.71875
A0A075B6R2	52105.671875	74195.1953125	543018.6875	312879.4375	17616.484375	94688.7734375	1828681.75	864329.9375	257742.171875	75973.8984375	911237.8125	2208984.5	767607.1875	1062176.375	858223.0625	945531.875	1103838.625	1166602.5	1001469.875	562857.8125	5083.9599609375	669896.75	5363442	7264.39306640625	1199055.25	271693.625	330193.65625	639742.5	243.26150512695312	8322620	39786.12890625	1448878.875	1225222.625	195881.234375	414173.4375	1352501.5	158683.359375	70817.7265625	966181.5	119698.4140625
A0A075B6R9	2116809	8026868.5	3154427.5	2465820.25	425165.28125	1794378.25	5175299	2379032	4169314.75	1282103.75	11370041	3874130.5	4402909	4192647	14594307	2251600	3438570.75	4260530.5	3053740.75	223651.53125	5240787.5	1232007.75	2612608.5	909205.8125	2468496.5	2146661.75	2291377	1161142.75	3302996.25	1944327.375	2669124.5	3518268	1735503.125	4260524.5	3428982	1725545.5	1361984.375	811773.4375	1117898.625	619943.75
A0A075B6S5	598562	2376494.25	559914.125	1260090	675907.6875	685785.625	1442636.875	1236894.5	1604191.5	737107.875	1023215.5625	692722.25	1107923.375	968201.1875	924654.25	704299.5	2146097	1480588.125	1471559.875	233503.734375	1311107.75	749899.5	1454576.75	893094.75	1018988.5625	795317.6875	1043337.4375	1325895.375	967658.25	1223134.125	748222	1725739.75	162759.46875	2129856.75	858279.125	454397.09375	351514.15625	675815.0625	482471.15625	871652.1875
A0A075B6S9;P0DSN7	11819.205078125	2247985.75	1007412.1875	93565.96875	588855.875	5090.693359375	66055.296875	16.337034225463867	1512869.75	142720.53125	34766.5625	3186.412109375	47266.22265625	21487.23046875	44105.87890625	41167.734375	314157.21875	246540.828125	640249.4375	19891.697265625	375204.09375	1359.05859375	13.538281440734863	327.632568359375	151454.03125	1627.188720703125	2978778	439.5157775878906	13.396807670593262	1262.06591796875	1638.3709716796875	122582.4453125	49.76762771606445	461.4306640625	13.85297966003418	48639.125	2293.49560546875	569.1461181640625	283501.65625	62517.91015625
A0A087WSX0	115753.921875	228549	287624.1875	257067.109375	756502.5	179669.671875	459577.125	345374.15625	75339.3125	416685.5625	200330.953125	342544.375	412481.3125	264932.4375	741370.0625	1127685.625	218631.21875	286288.875	104363.1875	36123.15625	185106.953125	217358.921875	278734.5625	93523.09375	1700453.25	665004.8125	35235.6015625	292604.65625	513572.59375	977287.8125	160741.796875	325705.5	387537.75	504022.90625	6761.27001953125	145641.34375	29654.1640625	109648.4765625	Filtered	259130.6875
A0A087WSY4	544322.375	492006.09375	371472.15625	685367.25	309470.5625	162364.390625	482525.59375	1100959.875	506074.3125	536541.1875	788791.625	292998.9375	821214.9375	147701.03125	196129.328125	409739.15625	477775.875	473313.46875	382820.25	247226.171875	319151.09375	138796.328125	345715.15625	564187.25	388034.6875	551658.3125	335098.4375	335.0986633300781	253348.328125	218183.953125	176994.375	246521.84375	235162.421875	771858.125	299787.59375	241728.078125	75809.03125	188939.703125	133455.6875	167916.625
A0A087WSZ0	1.315403699874878	813443.125	162224.640625	461716.4375	0.8991302251815796	223101.140625	NaN	1.2652132511138916	952827	486233.15625	NaN	600027.3125	0.9288269281387329	539952.375	413282.3125	2.0858449935913086	389730.8125	1.0025907754898071	334596.09375	451058.09375	1008082.9375	11951.775390625	306433.4375	1.2863349914550781	124675.2265625	612624.5	171938.609375	1.2656787633895874	290003.9375	3883.560302734375	258159.953125	514365.5	144257.40625	NaN	18100.76171875	6386.380859375	14474.2646484375	216511.21875	2.2650673389434814	1.0802116394042969
A0A087WW87;P01614	621857.25	610472.75	593609.25	607332.4375	321831.4375	533821	893683.4375	573471.125	936778.5	694327.5	765059.375	1049581.375	682338.625	678379.875	1167284.25	1074154.5	1570457.5	718122.375	729272.3125	486050.96875	1115285	739451.8125	531388.625	822231.3125	766688.5	849185.6875	450902.65625	791514.1875	568302.75	618350.25	731652.3125	270399.9375	271787.09375	62331.39453125	355520.21875	369212.3125	305113.6875	655775.9375	312024.46875	353142.09375
A0A0A0MS14	278311.9375	2.735124349594116	168076.140625	258823.9375	110116.78125	72746.953125	164395.625	418236.84375	407952.5	348197.5625	151584.25	310422.28125	71522.7265625	253255.046875	298272.875	2.723726987838745	1089740	57788.4140625	333975.03125	132449.640625	288376.46875	92662.578125	254514.890625	106360.40625	235678.84375	NaN	6066.36474609375	4215.57080078125	65648.65625	311367.625	163958.21875	341515.53125	50876.26953125	168990.65625	728.64453125	44275.45703125	21789.337890625	74618.671875	122774.125	58493.52734375
A0A0A0MS15	1890320.875	8244802.5	1453967.75	2534553.25	2739548.5	6641765.5	4187436	2441842.25	3698698.75	3608635.25	3682268	5342330.5	3863410.5	5226981	5012032.5	2084994.125	4571753.5	4119292	4107204	2345687	2203909.25	4554355.5	5548457	5734700	2974094.5	2583208.25	3443927	4054892.5	3104493.25	8124117	3050243.75	8042651	1636569.125	7029539	1189734.875	4817775.5	565590.1875	862347.5	1023360.75	1182844.875
A0A0A0MT36	96797.53125	758681.6875	46014.41796875	215593.375	347414.59375	153827.96875	456405.625	1198266.25	358000.34375	691397.9375	614707.125	442269.125	482567.03125	267973.46875	576039.3125	123158.7109375	593901.8125	215269.65625	19136.884765625	295506	672003.75	629152.125	445348.375	588184.375	507525.34375	500451.46875	349127.71875	236508.765625	180219.3125	1291825	99366.4296875	106970.859375	254628.703125	624751.3125	790489.4375	180187.0625	754403	1380702.875	218159.265625	598767.5
A0A0A0MT89	771375.3125	533288	383009.90625	80134.9609375	420931.96875	2914323.5	9732.8427734375	539789.5	12109.404296875	173093.765625	538496.5	1128966.125	99651.3984375	275402.40625	1074827.375	493278.4375	10965875	451164.53125	7215.7021484375	476850.3125	954395.8125	1054744.625	1071235.75	767868.75	576076.75	897574.125	2092.315185546875	439268.8125	587485.375	476777.03125	506992.5625	1453421	459846.96875	1338091	243014.125	515.2789916992188	205036.015625	174754.234375	218919.984375	214321.875
A0A0B4J1U3	222425.21875	2410609.75	170972.234375	408792.25	2382916.75	843324.6875	432546.3125	1639537.5	207239.828125	302266.8125	171115.671875	654862.1875	606513.6875	1153067.125	329426.9375	535839.1875	292046.875	198272.5625	103497.9453125	213436.125	250057.453125	62768.6875	1816511.875	297603.5625	1214869.25	1166732.375	633430.875	1259865.125	348748.875	1643177.375	726650	509727.0625	464725.96875	1504134.875	235207.796875	648187.375	146019.546875	180133.328125	492627.09375	132733.53125
A0A0B4J1U7	1314708.75	2750107.75	1753958	6685527	1572860.25	1046239.4375	4796140	5200979	2492721.25	3369998.5	3804715.25	2121262.25	4245559	2672903.5	2161334.75	2178017.5	7219782.5	3218733.5	2968781.5	2064907	3827368.75	2439943.75	3807247	5281333.5	985887.3125	2344233.25	2320467	742837.0625	1621773.125	2648546	1913388.375	2510077	2352544.5	1495865	1491682.5	2125139	680375.8125	4038796.5	797286.4375	1217608.375
A0A0B4J1V0	233050.71875	813941.3125	254503.1875	193540.390625	291941.46875	310782.40625	528107.375	760139.0625	657014.4375	316934.40625	428161.0625	701999.25	510021.46875	591019.8125	307410.8125	387885.75	1204333	510173.25	544202.8125	364378.65625	345049.625	371526.46875	1714104	854381.9375	217583.265625	440138.5	394408.09375	441728.5	584947.9375	1084221.125	696376.4375	1133708.875	387271.53125	868390.875	391563.46875	214436.5	149487.125	623868.375	72302.6015625	184637.578125
A0A0B4J1V1	72415.25	52454.27734375	14361185	57123.1171875	31306.4765625	23992.140625	143860.25	630734.625	9154098	502814.125	53317.79296875	512386.4375	9899.986328125	3914795.25	20709.08984375	73948.7890625	585232.625	69073.9140625	127897.7421875	132807.578125	1445852	4521116	495336.59375	651.4717407226562	14638.466796875	6954.349609375	20539.65625	113399.828125	43618.921875	213328.265625	26638.458984375	94630.828125	302889.53125	26834.501953125	25735.541015625	115162.2578125	24024.748046875	89629.6328125	14736.169921875	71281.640625
A0A0B4J1V2	237707.15625	271547.09375	103151.0546875	743835.8125	40818.6328125	286255.53125	164657.0625	553687.0625	217604.8125	538679.4375	297633.125	93186.984375	175028.265625	177714.09375	218355.65625	80575.453125	312625.03125	131870.015625	180233.90625	111026.8515625	185159.640625	264518.53125	301052.78125	271548.75	308223.5625	250907.859375	232294.65625	275785.25	176853.609375	126654.6171875	225150.203125	381735.75	261600.875	883623.3125	1543663.75	159808.90625	55748.03515625	261497.53125	305573	159961.359375
A0A0B4J1V6	4482001.5	8924079	4513011.5	3018840.5	5378970	5282268	6351400	6685463.5	9634909	9099730	6106434	6857122.5	7440847.5	9563272	5635255.5	4232658	10770594	8493519	6716241	3989303.75	19585318	6952211	8968921	12219704	4280856	4546153.5	13105583	4821914.5	3394435.75	7562277.5	4488393	8418496	4468317.5	9521455	2960464	3133923.75	2510227.25	3815518.25	3137558.25	3282975.25
A0A0B4J1X5	1734461.875	3405805.5	3423083.5	1533815.25	2849852.25	2720164.5	3805487.5	3283271.5	5060834	5298610	3407186.25	6003301.5	4197622	4078800.25	4488526.5	2323002.5	7691043.5	3615429.75	3369383.75	944507.6875	2700262.25	2954578.75	2779809.25	4317286.5	1914288.125	2966762	1751143.75	2551071.25	2975539.75	4314244	2590495.5	4842164.5	2058839.375	4062293.25	2686434.25	2198299.5	1337809.625	1987724.5	1853518.125	1636567.125
A0A0B4J1X8	2888181.5	1241800.875	901982.5	Filtered	934469.125	1424591.125	1579487.875	1671199.25	1554152.75	1950278.375	1512199.75	1339117.125	NaN	1292125.125	2226585	717160.625	1120092.125	355747.375	46239.54296875	NaN	863693.375	1091836.375	791585.9375	1527449.5	81570.375	230795.265625	1017718.0625	1756170.125	925987.625	1390882.25	3438057.5	3019115	667171.25	1962358.5	883449.75	1528858	239867.578125	733770.5	728733.75	560529.625
A0A0B4J1Y8	368527.46875	306150.21875	485513.59375	351100.03125	164040.296875	NaN	106287.1328125	258611.03125	517592.03125	139706.8125	232228.796875	522651.9375	181896.234375	887911.5	377358.5625	403420.125	334790.5625	346981.71875	301218.125	785161	2969945.25	558757	1237491.25	1402250.25	297350.8125	3570120	512456.03125	168920.953125	240151.71875	743530.75	299071.875	4098810.25	811564.8125	2423244.5	120734.6171875	402504.5625	64644.0546875	908338.1875	158057.484375	140679.953125
A0A0B4J1Y9	818642.0625	1209767.75	1381855.75	850004.5625	1522247.125	1530844.375	1768697.625	2021818	2275981	2401298.75	1429036.375	2821778.25	1642696.5	2635089.75	1774045.25	1454783.5	2282040	1689811.125	1522873.5	511280.25	1658785.5	873531.3125	750795.625	1763743.125	743963.75	684338.4375	962589.6875	1169427.625	1445274.625	1015313.4375	1127074.25	1520577.875	798866.1875	2324916.75	435656.125	709701.125	412984.4375	949489.25	456099.71875	718169.75
A0A0B4J2D9;P0DP09	71.6375732421875	27203.33203125	NaN	NaN	2730546.75	2135190	15.4556303024292	1379817.375	446.238037109375	998570.375	329016	563092.6875	655874.8125	326623.21875	2237729	103.41181182861328	53.956974029541016	54.126304626464844	4.053393363952637	289223	503292.71875	121247.953125	10.581791877746582	711452.9375	1.8274728059768677	108246.5859375	68.16097259521484	566726.375	592770.5625	217683.953125	81.03509521484375	37471.16796875	42529.48046875	17814.791015625	56716.84375	57.7020263671875	2.668994188308716	11716.8642578125	13.33650016784668	110200.09375
A0A0B4J2H0	747950.4375	29914.890625	50883.05859375	NaN	27450.978515625	NaN	NaN	57966.9765625	0.6602160930633545	46839.30078125	229493.109375	1.543636441230774	NaN	NaN	26.059459686279297	386613.90625	1516274.875	68307.5390625	480685.9375	243003.703125	314172.5	0.5641069412231445	1958068	0.716819167137146	221528.359375	NaN	237434.34375	179467.5625	428921.21875	679050	0.8884176015853882	Filtered	NaN	NaN	644597.3125	0.49690642952919006	68410.7890625	667.3894653320312	314088.78125	128294.296875
A0A0C4DH24	158478.546875	1623117.5	250820.65625	222666.328125	NaN	269262.09375	319386.65625	Filtered	329661.5	NaN	NaN	NaN	573347.4375	203271.78125	388232.5625	36806.00390625	20684.03515625	75024.4921875	830625.375	Filtered	34234.859375	1027611.125	52803.2421875	Filtered	363844.3125	36647.34375	388411.0625	743977.9375	745552.625	NaN	634530.5625	1458025.75	14681.5390625	698312.625	157092.0625	Filtered	151008.25	Filtered	126142.2578125	NaN
A0A0C4DH29	599644.6875	1396664.75	1083404.5	2978383.75	271147.75	891925.5	2124609.25	1231472.875	3482020.5	1459247.25	2392737.25	1259343.375	2055281.5	1246468.5	534866.9375	1638744.75	3383850	1717666.25	1820893.375	371971.09375	866239.9375	1096965.125	2426720.25	11545.1044921875	1065152.25	820516.5625	945267.125	2111156.5	582892.0625	1321563	1481244	1014080.75	307414.96875	2174172.5	502577.6875	914788.0625	167107.265625	13949.421875	1367434.25	47476.23828125
A0A0C4DH31	987455.4375	1495115.5	843829.8125	953803.875	585066.375	630934.3125	723474.3125	797338.3125	903968.25	1282517.625	820104.5	755328.0625	635644.1875	959408.3125	387319.96875	880017.625	1938042.125	767316.5	745662.75	520844.03125	586984.4375	580387.1875	2358045	1043605.4375	906601.375	661103.125	1971306.625	1286075.125	857960.125	2200946	1767547.125	1724558.375	631751.5625	2935591.25	4213926	942292.75	427054.4375	1858063.875	586549.5	383750.5
A0A0C4DH32	75530.140625	90463.6640625	33909.33203125	399384.75	491605.8125	182674.25	550.9942626953125	28880.5390625	90328.6953125	231434.703125	63723.609375	59486.76953125	434.43560791015625	66999.90625	99256.1640625	97052.1171875	62740.41796875	53218.87890625	9338.73046875	7276.88671875	4880.830078125	717.5325317382812	275171.1875	71555.140625	90302.5234375	418.4995422363281	77400.0625	15.526839256286621	54575.55859375	21769.5234375	613.0440063476562	6165.27294921875	11.81558609008789	101291.7265625	1521726	48775.33203125	5656580	7.11367130279541	5804.5478515625	10091.130859375
A0A0C4DH33	182901.515625	331995.09375	41989.4453125	293047.90625	78548.90625	191294.5	385834.71875	112878.8203125	189185.375	320668.21875	130613.1484375	33864.1171875	284779.8125	204593.046875	156925.25	61341.2265625	454592.6875	72588.984375	128570.296875	69362.6796875	132612.78125	223693.578125	409297.25	277064.4375	82178.125	285639.6875	19480.791015625	1239239.25	122213.390625	80557.390625	194521.546875	1897377.5	115286.3046875	710980.875	190877.046875	127800.484375	24773.39453125	741729.4375	11629.7705078125	13138.95703125
A0A0C4DH34	777424.125	1332242	600804.1875	1410294.5	848099.4375	801462.25	776796.375	2439369	1054567	2025000.75	1485848.625	1431279.875	1174988.125	1051802.25	1915815.875	780347	877334.0625	1101520.375	938309.25	1363616.5	1315406.75	1236911.875	658788.25	2428167.75	1178147	1212712.625	738484.5625	685699.25	1075525.5	868474.0625	945188.875	1533921.375	1014473.375	2123569.75	872619.375	633740	434846.09375	2063552.125	2195295	845638
A0A0C4DH36	556925.625	778722.375	404510.6875	194108.921875	42137.515625	347523.4375	301238.25	179844.546875	792543.875	682995.375	4714392.5	1086278.875	692885.75	323865.71875	768202.3125	258374.046875	777612.8125	207341.96875	901231.8125	467802.625	259644.9375	436120.3125	695947.875	739679.1875	510372.03125	786224.25	714653.4375	334427.625	1314456.875	557956.5625	760465.6875	974172.375	789333.9375	1037877.0625	541056.875	515551.03125	417567.59375	599195.4375	529513.6875	472197.1875
A0A0C4DH38	3746159.75	4784108.5	3832413.75	16017368	3032260.5	6299972.5	3272130.5	6426944.5	8075299.5	9121195	5736505	5467304	6482133	3789515.25	7245970	6519932	10402670	6666386	9025501	8564652	6134226.5	4400130.5	24301770	7203026.5	4301783.5	7726336.5	6680492	6265509.5	5587688	8822479	10456457	14293371	4427370	17812130	5326900.5	5639643.5	1514843.25	7892121.5	5592016.5	2863689.25
A0A0C4DH43	687209.125	984259.8125	1697912.625	282220.34375	209635.46875	2640886.5	195751.0625	6199.6796875	1857686.375	99500.765625	756757.25	2421053.25	90936.8203125	28541.5234375	616300.625	220419.921875	88487.0546875	77041.7265625	54351.20703125	NaN	182648.1875	1870375.125	7093594.5	1674157.375	1539218.375	2052614.375	1889966.125	1043689.9375	94210.8359375	96554.125	2024488.375	2618565	1034127.0625	4631011.5	81512.953125	15645.9755859375	180734.5625	950348.875	18997.634765625	106140.21875
A0A0C4DH55	37259.4140625	95948.765625	NaN	0.9210044741630554	1.5639749765396118	9850.396484375	NaN	14462.8701171875	132220.421875	19702.333984375	NaN	1.3293347358703613	221716.46875	1.145573377609253	2.4745683670043945	65374.54296875	178263.734375	1.2027231454849243	4.240653991699219	NaN	15636.9423828125	1.131170630455017	46344.5234375	15828.1494140625	0.8140191435813904	0.834364116191864	35141.6953125	65256.109375	69977.7109375	160003.859375	86002.578125	36323.48046875	14510.7724609375	346143.96875	96216.640625	91804.203125	0.811335563659668	1.739186406135559	28550.59765625	110656.0078125
A0A0C4DH67	3455874	6640083.5	3519878.75	3530249	2961534.25	4486752.5	7893229.5	6659671	8046489	9423488	6961855.5	3212826	7603683	6174579.5	4348449.5	2269603.75	11981740	10716190	4001601.25	2285173.75	5295748	4150297.5	6328058	5775048.5	4564197	5934827	3846446	5187651	4612645	6551639.5	3112547.75	8225123	3498334	34445980	5202063	2701199.5	612096	6199470.5	3248265.25	1709389.875
A0A0C4DH73;P01611	4300724.5	9321589	3522380.5	7831264	4100351	5513014.5	5711206.5	4936798	8071768.5	6789650.5	5779429	2565559	4056986.75	5246983.5	4945031.5	2852752.5	11629865	4766846	3740042.5	3183932	3708926.25	4038376.75	8446117	4395945.5	4560882.5	7171443	2430792.75	2164754.5	3609124	8142966	2360653	19914810	4093525.5	15822575	4844751	2610012.5	1629405.625	4259058	2744143.25	1832346.25
A0A0J9YVY3	336756.4375	1762655.875	82836.3515625	3863784.5	5759648	1611046.75	947919.6875	3218597.25	4083657	401959.125	3008297	17.31073570251465	1034607.5625	2307604	2916579.25	199610.28125	1051391.875	1539397	2766774	717771.25	1371515.125	753722.1875	1431726.375	229439.015625	1186586.5	2397493	1012122.875	715004.375	375048.28125	4167168.75	1798889.75	971872.125	1565307.375	2765434.75	669385.25	322459.03125	17382.97265625	NaN	675108.75	Filtered
A0A0J9YX35	816874.5	2256008.25	1951710.375	962986	572354.0625	943564.125	1616855.875	1105508.625	1433971.625	1174375.5	2220899.75	2534850.5	1326801.75	904833	6579531	24329.283203125	1303406.875	619172.625	508155.6875	557769.375	991624	814071.875	1467013.375	1609772.875	310836.4375	580126.5	615205.125	837722.9375	1736033.75	961891.4375	503249.78125	575655.125	479828.40625	872033.5625	333090.25	971798.4375	338697.90625	1160152.75	421526.75	734207.1875
A0A0J9YXX1	77976.5390625	3493088.25	34936.95703125	8229989	298721.71875	819285.625	64671.7109375	Filtered	3131913.25	2320771.25	65303.9140625	2893787.5	6335567.5	465671.5625	1438300.125	3301677	338552.28125	2542368	301185.28125	3696326.75	88037.875	976399	3272315.25	4573781	337836.78125	3129685.75	674304.4375	NaN	2015498	267852.1875	146218.875	1182373.625	2601270	795103.125	2297308.25	859039.6875	231128.859375	2430990	2123677.75	574822.0625
A0M8Q6	91679464	134437920	128172120	160373504	76295080	96812608	87555880	167899312	221266000	125765176	79792760	165979088	228984960	90048208	175032032	167179744	182906384	141761168	131619568	140317632	164607952	144478320	104345944	592561856	156271632	173607312	203902112	131433344	154875344	195785264	108779648	436375360	231392464	184152592	94136816	143846096	56649292	166330192	122474840	80339880
A2NJV5	67215704	29552286	12193853	19910420	18894606	13565848	27078564	72810080	25825778	46277760	70220248	67287120	44345044	22539910	33473976	36734680	85611000	39412968	19697122	32986150	37181744	35993812	51409220	33323140	19528182	40905484	22057510	7321328	18629024	36967956	20105006	18347200	22775764	22911984	18401742	19345098	14667070	25352728	14628313	19476290
B1AJZ9	Filtered	214801.625	19011.32421875	99521.671875	258194.765625	Filtered	190035.40625	Filtered	87827.3984375	46429.29296875	53367.62890625	Filtered	Filtered	Filtered	Filtered	Filtered	49701.765625	Filtered	NaN	Filtered	36991.98828125	Filtered	Filtered	36697.7734375	Filtered	34694.37109375	Filtered	Filtered	Filtered	Filtered	40759.55078125	29702.57421875	Filtered	Filtered	Filtered	Filtered	Filtered	Filtered	Filtered	Filtered
O00151	NaN	1321.5086669921875	826916.1875	12.418663024902344	11.1745023727417	82126.0625	23606696	18.722753524780273	8.486164093017578	1687498.875	14581.037109375	735.994873046875	2713.32861328125	1272134.25	1042.1888427734375	65582.921875	732.0669555664062	NaN	1063.729248046875	28121.109375	1181924.75	32429.138671875	Filtered	NaN	NaN	10624.9736328125	18468.947265625	119985112	211435	NaN	310991.5	NaN	1615296	Filtered	2038653.625	78437.265625	6084348	5760.56005859375	8125.34716796875	Filtered
O00187	1072305.25	1072081.75	1802032	898439.375	746168	594629.0625	819018	885204.3125	1002318.875	1485933	985753.125	1662852.375	842416.625	741830.875	1536884.125	618593.625	1107100	797841.625	1176258.875	2269672.5	912293.5625	515915.3125	650916.3125	966598.0625	1377347.125	431045.9375	597755.25	724211.6875	1272474.25	699727	1220945.5	606428.875	836131.9375	435474.46875	628815.5	1354218.375	639823.25	553606.5625	1149136.5	1517188.5
O00299	NaN	Filtered	1.673384189605713	Filtered	Filtered	NaN	Filtered	Filtered	Filtered	5.757212162017822	0.7030592560768127	Filtered	Filtered	NaN	Filtered	NaN	Filtered	Filtered	1.374016523361206	Filtered	NaN	NaN	Filtered	Filtered	NaN	7.061676025390625	3.648950587376021E-05	0.7438431978225708	2.271371603012085	Filtered	Filtered	Filtered	NaN	2.005725860595703	Filtered	5.964385032653809	0.2997560501098633	NaN	Filtered	Filtered
O00391	234829.3125	206955.171875	173519.5	177888.25	170519.796875	175707	198350	231718.953125	240138.859375	153573.859375	160348.71875	286580.6875	272315	268705.75	296831.125	306334.625	262823.34375	224859.890625	199542.28125	212788.28125	330599.15625	342621.0625	535016.5625	340449.8125	209669.03125	274531.03125	259914.609375	244513.671875	300780.84375	335810.84375	282128.21875	593891.1875	286722.1875	337742.34375	341738.03125	323011.53125	278204.96875	403293.5	420758.96875	377826.3125
O00748	NaN	2853.261962890625	NaN	NaN	603.2430419921875	0.15247462689876556	NaN	NaN	3325.2021484375	NaN	NaN	2474.510009765625	NaN	NaN	NaN	0.1972903162240982	NaN	Filtered	NaN	951.0123291015625	0.2218477725982666	0.18508097529411316	90148.3046875	NaN	NaN	NaN	0.19758597016334534	0.6873582601547241	NaN	NaN	1	NaN	NaN	NaN	NaN	1.0469969511032104	NaN	Filtered	NaN	NaN
O14791	3007932.25	3794167.75	1567471	2807457.75	1272186.625	3405585.25	4295999	2968027.75	1702219.75	1743357.125	2139863.5	1991403.75	3082563.25	4032155.5	1896911	3178821.5	3809690.25	1757757.625	2265579.25	1955561.375	2326395.25	2295323.25	1420703.5	3920120.75	2396088.5	2539717.25	2173579.75	2361404.25	2412447.25	1761987.5	2486412	1684819	2730976.75	1950326.875	2908891.5	1945379.75	2248635.75	2382414	2733349.25	1871903.125
O15091	50482.2578125	449242.5	128272.21875	68832.6953125	64697.30078125	222851.5625	377462.1875	521470.15625	246098.078125	261433.359375	552963.0625	1015859.125	258801.3125	251009.109375	266188.46875	1387495.75	1050936.125	236311.515625	335874.1875	174613.265625	146665.40625	375933.21875	1281111.625	714876.4375	Filtered	169651.765625	401920.4375	517556.375	320672.25	281865.71875	678957.9375	352777.375	54863.71484375	525490.75	340173.125	414774	47164.1875	601759.5625	366241.40625	119971.03125
O43493	26335.5	21411.123046875	4071.57861328125	21675.533203125	8303.80078125	NaN	12661.4521484375	11738.5654296875	14537.93359375	5958.759765625	3144.66845703125	18440.322265625	21453.255859375	17207.69140625	17911.724609375	19085.810546875	25150.138671875	9917.1015625	65024.81640625	7215.3544921875	11265.619140625	14126.9453125	24399.943359375	NaN	8670.193359375	49553.37109375	20134.314453125	13308.9970703125	7566.06982421875	17173.50390625	18330.4296875	18673.84765625	39159.609375	NaN	6975.62841796875	16107.6201171875	8561.8984375	22862.873046875	0.9459874033927917	13321.1640625
O43866	4102262.5	6795975	5974532	3972968.25	3771890.5	1582893.25	6478149.5	13572574	5233651.5	3426623.25	2350902.75	9354952	4067498.5	12462722	7592007	4378509.5	10848844	13044558	6354532.5	5077539.5	7085989	3469871.5	14711251	9959355	4562536	11395244	4793676.5	6347821	5508755	5949877	4211012	19794022	2499204	7076569	784375.3125	1780432.875	2603438.25	6944700.5	5676984.5	3013565.25
O75636	1915244	2060037.25	4325488	1425454.875	2242290.25	1108404.75	593425.6875	1907950.125	2663152.75	2107791.25	531629.3125	2599598.25	2521421.75	1772798.375	3178017.5	2306877	3259235.25	2344920.75	2308932.5	5903001.5	1292625	3276546.75	1859781.625	1383595.5	4264153.5	1091130.625	900788.3125	1260907	2519787.75	2047016.875	1293836.875	1307052.625	1449090.25	590331.9375	1040241.9375	1982082	1278872.5	1055906	2608715.5	1529718.375
O75882	681842.5625	1061822.625	371158.5	1078295.5	818822.625	885761.6875	901542.3125	1022817.25	697134.75	533815.875	714457.4375	578341.0625	1135988.75	861594.25	619027	1018241.4375	875367	933505.1875	882739.9375	613232.3125	883518.375	789132.375	1160393.375	839276.5	552623.1875	792323.75	743997.5	835809.625	589917.9375	641800	632190.6875	757695.75	740501.4375	701887.5625	936433.5625	721493.375	1063877.5	897765.875	802990.3125	786941.9375
O95445	897725.0625	1400346.375	301715.1875	1047705.1875	617337.4375	718791.375	1137952.25	976689.25	578874.25	550319.6875	746712.9375	769821.1875	1133507.375	826608.1875	543892.1875	1003947.0625	864912.8125	821623.125	850734.5	735086.6875	590315.1875	524855.0625	766369.9375	656764.3125	235290.84375	683578.4375	604450.6875	1218991.5	406498.4375	431281.75	624845.1875	709606	655022.5	600555.0625	1064516.25	347022.6875	939789.125	843310.0625	431637.375	542821.375
O95810	Filtered	Filtered	93756.859375	Filtered	Filtered	21659.9609375	Filtered	Filtered	Filtered	159927.59375	9194.98828125	815.1444091796875	0.7499783635139465	22697.037109375	Filtered	3066.129150390625	Filtered	Filtered	13824.9384765625	Filtered	4123.51220703125	Filtered	Filtered	NaN	Filtered	NaN	Filtered	117601.2421875	19553.623046875	NaN	37254.40234375	Filtered	26321.48828125	Filtered	Filtered	Filtered	9124.4638671875	Filtered	Filtered	Filtered
P00441	Filtered	0.5983924865722656	NaN	16266.6416015625	NaN	NaN	9444.4462890625	Filtered	Filtered	32915.6171875	NaN	NaN	14853.7587890625	Filtered	0.5403743982315063	Filtered	NaN	Filtered	Filtered	NaN	NaN	NaN	Filtered	NaN	61046.53515625	37528.4375	31520.306640625	76208.7578125	45930.2265625	57485.16015625	55526.2109375	14089.7802734375	43172.12890625	62634.9375	15272.2841796875	43098.03515625	28045.59765625	28800.66796875	33390.75390625	20830.8203125
P00450	36080708	37542516	33824508	59129220	53422536	39453144	66204188	37651280	44826428	41131220	32579770	41373128	40072528	39131324	36194632	48364220	35878180	45387868	31829284	37338880	102705656	28888940	43748640	74088360	62590008	44147712	38908700	42505312	38454840	35224684	44413344	58414684	53136880	53834980	47741816	44253572	37607820	48812300	39513232	33089974
P00488	1837208.5	1518021	2137917.25	2990680.75	1490643.75	2278273	1926469	1568424.75	1243146.375	3911832.75	2364128.25	1926974.875	1509025.875	3054478.75	1526480.75	1171722.875	3028068.5	1821909.25	1675334.25	1181273.25	1734268.875	1416290	1091067.25	1943255.875	1060604	1902373.125	817615.375	3078929.5	1319267.375	740931.5	1574110.25	1579893.5	1353433.625	809599.0625	583599.3125	1802023.75	1165484.125	1060075.375	1039699.25	1037888.875
P00734	19349652	22977746	25002506	19918616	16859268	20568038	23558514	17430172	19738354	19253738	15675024	22343888	20622304	18373960	23869550	20645680	17938148	17132502	20509066	31475186	18812976	26633170	18803164	20072226	27749686	19142266	22034392	25048840	19110594	17926016	21021422	20909692	25229152	16971638	22659736	20099076	27369894	25989552	23209938	30434608
P00736	4449525	3357322	5272133	4435194	2906651.75	4465089	3032478.75	4242340.5	5005618.5	4406155	3613720.75	7984871	4170356.75	3823065.25	5375798.5	3543662	4024573.25	3889415.25	5706387	5577960	2841174.25	3342545.75	5048504	3269867.5	6867483	4560723	4823011	2520539.75	4939197	5037888.5	3323218.25	3971932.25	3318595.5	3835795.25	4364667.5	4681126	2398361.5	4145126.75	5186969	6860153
P00738	182135536	138697040	122250848	145444048	264213568	93053208	57807600	111018072	147912432	100832000	130386664	1411046.25	94010896	126829240	53968048	181281872	136537728	101012744	60728168	139980080	1864176.75	41693512	60895592	129591712	258039280	239222832	213212672	222700976	160861360	163467376	280870432	691916.0625	280376992	169279568	316888000	214657568	146142016	219658464	152412688	155318384
P00739	8919818	10004696	9759951	3161674.25	1581174.25	6385257	7055447.5	8658595	3920471.25	4801104	4114775.5	4623812.5	7123166	12817354	4620658	6533113	8489676	3214990	4380307	3309097.5	3236450.5	2106574.25	1980346.625	8587574	3080491	3556418	2996133	2021836.25	1856350.5	5191155.5	1828271.5	791167	5809668	3855964	4031089.75	1423335.375	3174977.75	2064919.375	3841328.5	3827745.5
P00740	630713.25	676115.6875	750277.625	488645.78125	880877	749306.125	588615.25	620774.4375	746952.1875	616538.125	614589.125	637225.0625	680527.9375	448545.59375	512370.09375	734699.8125	446353.3125	630411.0625	749250.4375	956053.3125	342433.34375	862204.75	567399.75	556764.375	616896	486250.40625	805302.5	432471.3125	767674.5625	869229.625	617647.375	345946.15625	581944.6875	605864	1018052.875	776550.1875	819402.25	1027778.0625	664361.6875	935727.5
P00742	1283003.625	1228774.25	1094080.75	1618867.5	1094175.625	1251563.125	1464665.875	1226610.25	824292.875	955697.8125	1124103.375	776904.625	1380145.875	1116095.25	1106250.125	1309010.5	1204537.25	1006542.5625	992548.0625	1235791.625	970916.5	1338250.625	1518890.25	1048211.5625	1057374.625	1197765.5	1126767.5	1114600.375	761110.375	1520535.375	1838703	975618.375	1096863.125	847828.9375	1862024.25	1243458.625	1608603.75	1413902.625	1257580.875	1285199.875
P00746	4463150.5	5328058.5	6306262.5	3855676.75	1936164.375	2782543.25	2080141.875	5661864.5	5422083.5	4032988	5299739	7706144.5	5398460	4150523.5	5054723	2822796.25	6891047	4618046	4589705	8398377	2873925.75	2465728.75	1943959.75	2501091.25	5824471	4417992.5	2906568.25	1938077.5	5704275.5	2555672.25	2989277.75	3192576.75	1648876	3360559	462563.96875	5683705.5	1863733.5	2713509	3305192.25	3732247.5
P00747	16399553	14663105	20562606	14466441	17490878	13426027	20211376	13825531	18775724	18221578	15028211	26115348	14720110	16789718	19980882	12831339	15300410	15645539	19073956	25235528	10868850	20028714	15882207	13848765	20648684	12112379	17335860	16735816	18599806	14373687	13970216	14166380	17447792	11891732	14304134	18101068	17733174	17499882	20821458	24859598
P00748	1281619.125	1359335.5	1903007.5	1305359.875	780093.6875	1250465.75	3118229.75	2391830.75	1009788.1875	1131606.375	1152385.25	2021835.125	2751004.75	1338235.75	2075676	2397514.75	1585842	2331320.75	1147664	1527871.875	1816499.5	2895008	1460456.125	2211805.25	1574080.625	1513585.625	2434764.75	3026717	1563866.875	2313117.75	1338691.75	1726697.375	1434554	2168846.5	1086815.375	1247335.625	1306809	2070328.75	1356313.625	2233186
P00751	16656460	16656247	19174920	18845294	18149462	12637428	12127183	18119494	19687102	16363834	8737706	18444580	17913404	11244160	14930329	17273416	16050904	10956285	15279708	18767456	15430178	9767386	13284837	12750950	21810400	9449595	17541612	6247029	16522045	15041669	14426267	11921008	13218129	17707526	15510107	18505314	8842576	17258282	11540411	18914708
P00915	1158345.875	722028.5	880993.625	1132135	925465.4375	253060.75	1220845.125	552755.8125	714436	328186.09375	632244.8125	761798.5625	88883.609375	795952.875	726959.125	857772.625	965891.4375	933499.625	952679.125	251019.78125	447496.09375	1080229.5	1787282.375	220060.640625	425354.90625	983387.0625	611298.0625	221939.859375	1660347	763820.5625	300954.28125	400030.25	697698.125	430902.1875	441954.0625	603075.1875	620167.3125	700879.5625	472277.09375	707767
P00918	187323.515625	69437.8515625	364435.25	222175.265625	303307.34375	45307.2421875	324275.0625	79081.8515625	114724.3359375	149401.6875	137256.625	204510.703125	NaN	262200.8125	205101.671875	350386.15625	318592.5	272627.15625	303575.6875	46095.49609375	109096.6015625	379000.15625	385803.53125	25297.119140625	146121.53125	259278.390625	219430.046875	64579.84765625	662581.3125	46521.484375	102408.8125	86251.5625	148382.125	94555.6171875	55588.88671875	230793.578125	155326.78125	90825.65625	152868.40625	101011.40625
P01008	19611110	19017420	9983930	17833290	13981830	15711449	14790268	17196876	14631926	10351735	12922958	12784251	19820904	16072500	17582404	16617039	17071212	13942003	14328504	15898278	12329853	17139984	20479720	12854909	9986130	15075526	15039901	16426166	13541377	15960392	14391655	20283894	17804166	14165893	19471060	11455668	20390412	15362700	21555764	17810894
P01009	227560480	186177888	96489000	184307488	177322960	114597776	156276528	189871488	179951680	164060368	114875352	126935512	165359472	135420688	164380032	164911648	142355312	153515680	123570000	136235040	454725504	131920256	154405792	280983616	174172304	120311992	133894320	123592072	113440784	224263952	144972096	189459856	182762128	246948656	215339824	138705136	126918336	214378784	168667456	135537376
P01011	53044932	44912912	58599492	37337632	89969416	46042440	48525276	51430924	54130564	59661308	35048348	38251064	59886696	37874760	55581760	56678980	52759060	43408568	41757392	47812936	96056928	65904256	85696960	85989720	113056688	90898080	63772968	73413192	73370072	132054648	92624664	81526520	87556264	81437592	220855888	81876144	76953592	92082168	109743040	89184176
P01019	10039114	8058992.5	7391728	7438762	9796548	11878326	49437412	13486444	9139930	7117404	13588513	7227499.5	16670260	7325573.5	10582827	12153396	10841218	13523358	9069656	11350294	15289644	16808156	13275946	11729036	13050356	9216628	11419345	15535605	12426683	16103218	16895382	17541634	11937224	10304434	21071164	11019418	11871029	12799624	19012412	13927089
P01023	79800264	110582312	59102732	161796544	317175296	76748632	116348352	126316816	96061272	76615608	91175648	88161096	107216096	102459208	101657112	134572128	176234528	185816320	103399808	59181068	155667232	185438864	202472864	117408104	108461672	127110760	76767000	145160464	96701632	103520576	231040368	230046912	128826744	201879504	120816872	111584384	155235664	110297568	149780816	163559600
P01024	81368824	83272736	56435828	76628312	108282576	80862456	76940848	76932488	66017028	67701616	71755536	62100760	101518256	58099480	65359840	83059640	72588384	70575776	66120784	78141840	75458568	69409320	71804416	55508264	86236624	67974560	82222024	57132400	70091256	77530272	82113720	66707820	87752288	81765168	83105888	92027048	80053072	71352032	57246036	53451024
P01031	4025683	4147507.5	4372895.5	3713302.25	4256562.5	4025058.5	3576547.5	3226824.25	3614630.5	3581317.75	3418871.25	4059909	4868046	3363910.75	4178684.75	4103869	3519794.5	4411672.5	3941182.75	4424448.5	2967048.25	4326661	4556632.5	2777658.5	3483324.75	3717515.75	5804343.5	3616213.75	4872716	6230124	3998505.25	4667262	3913572.25	3789162	5603105.5	4364845	4533605	4504596.5	4938535.5	6580609.5
P01034	4546799	3309732.75	2904122	3662540	2047375.5	3329922.75	2828297.5	5334390.5	3280052	3451693.75	3717305	3267584.75	4607171.5	3719816.25	3088533	3109004.75	5094705.5	3599157.25	3231087.25	3401728.75	2852222.5	5449914	3491246.25	3302946.25	4105305.5	4375325.5	3810843.75	3813404	5873845	4016218.25	5458184	3639766.25	2360379.75	3247341.75	1079544	4404405.5	2727345.5	3244897.75	3420425.5	2573709
P01042	38983260	42855144	23817350	42567356	36711976	42533904	59390676	49142176	31348840	27795118	33662996	28936134	41854408	40864128	29591796	41623836	47878992	33047716	34653120	36989572	33639884	34030196	42916388	41262936	26451344	45708508	33810124	31743110	32619156	35030704	28330862	44956008	36262640	36808400	46224652	38841376	40370536	40580508	33013092	31157144
P01344	1500123.875	1485584	923453.4375	1371633.375	543240.4375	1310816.75	1580265.625	1763709.125	800895.5	857025.375	1274201.75	1356136.625	1383958.875	1394209.125	1419289	1054069.75	1030962.375	1021958	1328246.25	1238546.5	342141.3125	841733.1875	266016.90625	1108717.375	432864.71875	721964.3125	958848	1026465.125	779772.625	715530.125	232850.6875	493190.3125	263191.40625	102623.1875	123418.6953125	627359.1875	780868.75	417778.96875	256849.34375	545649.1875
P01591	4399572	5399428	4480438.5	5295519.5	4422444.5	1638385.75	5338444.5	10355904	4406638.5	2051615.125	3036396.25	5575133	4357163	8209070	5206034.5	4156318.5	8121426.5	12023909	5789878.5	2671613.25	9024678	3123587.5	14357722	9068221	5430856.5	9786701	8684308	6134638	8002848	11866545	6788684.5	16026662	5005732.5	10333103	1010910.4375	3508014.5	3163204.75	9620088	6443775.5	3898154.25
P01593;P01594	12729860	21398262	2977910.25	8566730	5495571	9880867	5631802	1977753.625	623358.3125	19795030	7091120.5	124687.546875	7311992.5	6322735.5	20650322	1365660	2598614.5	1596568	1343.477294921875	1536958	5396471.5	377982.90625	14103189	6015147	4705028	6110083	4172484	4458180.5	3814943.75	2261529.5	9905849	15872182	3627960.75	16532603	4148716.75	336877.8125	933530.25	77250.703125	3893.818115234375	1287184.875
P01597;P04432	626553.6875	3291580.5	1290552.75	1977917.625	628609.9375	1640402.875	1483037.25	1816941.625	3109139.75	2636442.5	1963481.875	1277407.375	701695.9375	2162799.75	1743053	1399069.375	3677458.75	9809.1142578125	4758469	684680.9375	1963510.5	1246125.625	3799192.5	2665427.25	1028959.5625	1235580.5	1514668	805903.25	669256.875	1152557.25	2853332.25	4983580	1361490.5	9151296	1333377.875	917733.125	145844.03125	1489621.25	354001.875	322360.65625
P01599	2611460.75	1659509.125	1909206.625	1052388	306536.25	1529441.875	2029347	1009708.1875	3842276.5	1074085.75	843561.25	327600.75	1237238	1897190.25	2000914.625	905792.625	2416455.25	1859044.375	1922586	255267.640625	943486.8125	640789.5	1485088.75	644109.5	756267.5	420627.6875	1032595.75	1291365.75	916679.0625	620743.25	1573500.75	1814960.5	327903.75	2779165.75	1594799.25	354656.21875	234039.328125	445397.09375	405649.53125	238177.953125
P01601	637263.375	1942112.25	582177.8125	1081923.5	91210.1171875	741987.75	886721.75	1065930	1608614.375	2505963.75	821427	2158226.75	1977193.375	1015076.625	896103.4375	941506.5625	1345919.625	1053737.5	490618.125	238760.484375	1133179.375	700551.625	1040551.75	764644.1875	573152.9375	198029.15625	745079.5625	679841.5625	1831863	2065931.625	917265.5625	5984543	300703.21875	960983.9375	339705.65625	445966.46875	126055.359375	741684.25	2653093.5	682895.75
P01602	5898088	3888699	3296617	4966418	2487086.75	16520288	6132486.5	6854698	6052782.5	5304328	2950564	2287919.75	5724217	6204618.5	5397903.5	3717072.25	10293712	4187893	4810240.5	3562224.75	3180706.25	3231412.25	5692904.5	4810817	2453722.75	3328663	3576451.5	4919588.5	3498106.5	4878087.5	3726493.5	6812225.5	3140239.75	7661276	4894501	2157915.5	989362.3125	4021850	9362128	2040738.25
P01619	10745951	20526346	11009354	15282595	9202955	14777690	13839901	17776860	15106727	17407448	16985690	13222208	23748774	17237460	12926722	13946057	27349582	15981263	13981852	12800205	17610126	11090199	19191474	21915952	13080241	15449122	11874357	13776957	18847844	21449276	15534862	29438948	12502890	56263520	18108316	9370183	5760702	13986071	12482772	8682389
P01624	13316831	19877850	11076093	12379993	7224550.5	15372874	11138934	17245348	17407470	17969536	20687262	9456078	17989168	15565881	15045665	13241025	34506656	16473847	10944576	10627516	12366117	10435357	22883032	16034907	11268871	12710740	9086186	15102579	12433436	14704970	17910104	26876812	5069923.5	15466158	11301585	5879821	4725668	9209135	5668420.5	5710246.5
P01699	1034901.5	1663460.875	697211.6875	1604123.75	705394.0625	1191937.375	1204178.625	1643290.25	3791828.25	1459112.5	1644133.875	1365845	882578.6875	1927499.25	968929.6875	1153381	1154331.625	1512664.875	1108836.375	632761.0625	1284947	2627057.25	2464009.75	1645684.375	1239192.5	1781131.25	672360.375	1570737.875	1136389	1922735.625	1829985.25	2004729.5	1352345.25	3172572.75	1687929.875	1645817.875	490723.03125	1312388.875	1036650.375	658691.5
P01701	949613.375	1598505.75	536005.25	1077753.625	693818.1875	1086703.75	780039.4375	1994216.625	1497907.5	1276706.5	1152934.875	1795510.75	838181.6875	1284962.625	2163775.25	1241489.625	1474966.25	758021.75	1389620.75	805467.1875	1088136.875	1589442.25	2329935	2256029	1068881.25	1478426.25	2007993.875	1558389	1528984.375	1831113.75	1785985.375	2643575.75	1739815.75	2203101.25	1100561.375	110753.5546875	464323.4375	966553.1875	1192662.875	1043943.5625
P01703	1282669.75	3425473.75	1446395.875	2035018.125	1546434.5	2408359.75	1515517.5	3372136.25	4559172	1034966.25	2733912.5	2028435.375	635741.125	1683195.75	1180625.625	1869557.875	2972361.25	2283227	1125337.25	1346156.375	4822793	1524046	3061475	1595347.125	1691067.25	1947983.5	1789312.25	2266299.75	966248.375	2449500.5	2857174.75	3131371.25	1102551.75	5512808.5	987693.5	1496828.25	514139.15625	2117629.25	1141529.75	791252.625
P01704	19089.962890625	669515.6875	1281398.875	99686.7890625	125036.2265625	132976.046875	159208.5625	360650.125	91396.375	515393.03125	543442.25	1042286.8125	414263.78125	189592.703125	764155.25	420344.09375	120075.625	164498.625	157992.625	310087.5	89800.6953125	960070	428027.40625	125830.796875	214931.28125	73480.546875	21864.333984375	219001.8125	364674.5	287742.21875	69960.375	56995.32421875	110137.5	256417.359375	134277.703125	68476.7109375	18181.5859375	138997	41921.265625	6526.89697265625
P01705	371021.875	389699.59375	118687.4453125	322199.34375	248896.890625	507391.90625	347926.09375	333792.5	204613.09375	257676.65625	505115.5	145510.4375	428760.28125	522510.75	232759.140625	997516	393616.875	194217.4375	203492.9375	1321066.875	293571	242658.453125	623580.0625	175888.609375	373647.875	560426.625	507598	193506.09375	670381.4375	381708.875	716215.5625	901260.1875	563413.5	774238.25	893135.25	474330.75	243658.578125	49518.73046875	411019.75	301902.875
P01706	1302788.625	1395475.75	199158.328125	922508.4375	Filtered	272701.25	2764324	2260296	1840562	510720.3125	389191.84375	222844.890625	41457.2578125	382270.875	576821.125	1859367.875	1561003.875	1503975.375	365711.6875	25090.330078125	514967.5625	182504.484375	191558.078125	1639454.75	580035.6875	2111553.75	2119850.25	531112.375	592299.0625	527933.1875	3252652.75	2993231.75	689912.0625	2589209.75	1281306.625	563232.0625	405978.03125	1049683.5	530101.3125	646388.1875
P01709	522733.65625	3153223.75	837992.875	1350830	574999.8125	542780.9375	1043085	1625839.375	1041636.875	13656955	838584.5	1532891.625	1603747.125	1000256.4375	1817423.5	331181.59375	1705204.625	1720824.625	924435.125	663639.9375	878362.125	653419.0625	1315237.5	1182749.875	325806.75	180504.625	506407.09375	1726675.375	730026.875	1312496.5	452325.6875	791581.1875	97934.96875	7498965.5	32324.55859375	700902.1875	216138.890625	591923.1875	171508.625	115949.109375
P01714	975395.625	1734495.5	1189485.125	1939595	862596.1875	1932584.625	1146117.75	3564752	2264319.25	2550220.75	2366133.5	2691974.5	2112078.25	1674299.5	1190446.125	2542408	2412649.25	2342018.75	2099188.25	1519599.25	3010785.25	1167079.25	3371027.25	3291790	1347121.75	1121655.375	2296117.25	2372650.25	1350841.25	911704.375	2126301.5	5583811.5	988789.75	5053421.5	1480283.625	971019.3125	447514.5	2033268.25	3464503.25	639520.6875
P01715	203019.484375	754220.0625	501918.65625	257496.9375	73010.984375	495054.1875	171408.390625	1610952.5	696897.125	331678	99080.2109375	484739.75	267313.28125	533661.4375	210748.359375	822108.5625	782206.5	467075.8125	876707.1875	677674.9375	2794811.75	1637281.375	13092916	4656921	351964.6875	1372711.75	2421165.75	515944.25	104159.109375	1181691.25	7754118	2670444.25	1812644.5	9386334	976949.6875	1696502.375	18803.65234375	4770599	316511.25	135357.859375
P01717	3148202.75	4937621.5	3758023	3205727	2181897.5	2978698.75	2470773.5	3902529.5	9328178	6664520	5324527	5531760.5	3849096	3636446	2684656	4619915.5	6544806	3106160.25	3067854.75	1691738.5	5781941.5	3392761	10148935	5554617	4739387	3477227.25	5705258	3249022.25	7894825	15467466	2317501.75	7920767	2895781.75	14120745	2576987.5	4648960.5	1398641.5	8082369	5958001	1741055.5
P01718	423392.53125	744637.6875	1213141.375	956815.4375	503300.1875	1742324.5	722369.0625	1690499.5	1658084.25	1588044	965103.1875	348502.5625	907861.375	963171.125	585729.0625	682075.25	1205966	986452.8125	758097.5	305760.125	599766.4375	315603.375	1886604.625	909405.375	451187.09375	766501.9375	509122.34375	748467.5	974501	389890.6875	341869.21875	469663.4375	809606.3125	4745826	193111.328125	638939.5	310297.15625	521029.34375	538188.8125	366355.28125
P01721	1492895.625	2884524	992122.375	3145920	1462448.375	2221358.5	1315642.375	1198808	1637779.375	2619422.75	3385356	1238197.375	1441093.125	426448.96875	1026621.0625	1142755.75	800900.375	954531.4375	1081563.25	850768.8125	1048446.3125	1367420.25	1746242.25	1761818.5	1224715.5	1783178.625	1322761.5	1118691.625	870241.25	1187409.75	929421.625	2765597.5	1357219.375	2257462.75	390395.625	776164.9375	301721.625	937502.4375	168642.25	167467.265625
P01742	3475322.75	6841436	3201921.5	12392403	2538066.75	5446556.5	3656430.75	3050191.5	6817819.5	2680770.75	4355739	5820078.5	9229820	10101858	8015763	5299723	3299491.5	6351708.5	9006845	4299704	7374773	7182740.5	2910576.75	4499654.5	5831849.5	7970414	4965667	3897027	3764141.75	9214137	6235230.5	6597084.5	4530677.5	16505106	7001894	5681284	185389.359375	4322129.5	10224081	2063826
P01743	505335.3125	896828.3125	769662.8125	956983	543723.0625	984598.125	1780158	470777.6875	1364678.375	1069910	777696.625	517072.28125	487756.4375	1764872	844981.75	279618.28125	1023692.25	520968.375	983343.0625	490788.4375	762934.875	420673.5625	1843915.875	211843.546875	586229.4375	314692.84375	484618.5	578721.0625	245320.0625	657230.25	269861.15625	541256	216441.65625	838304.8125	373550.96875	372281.90625	45986.59765625	117908.859375	1349259.625	256135.484375
P01762	40503.71484375	689537.25	118393.3203125	NaN	16018.3984375	54503.03515625	39386.203125	316861.21875	117825.125	7915.5439453125	418943	1.456803798675537	15206.5576171875	56459.1796875	NaN	NaN	1103641.5	79125.890625	226811.828125	207339.0625	64705.1640625	116380.3515625	560942.75	255761.578125	221831.46875	222130.5	332197.875	137023.734375	467423.3125	466365.21875	477905.875	619233.9375	223782.578125	450916.0625	Filtered	168256.796875	NaN	295231.71875	23798.306640625	118118.84375
P01763	18.064685821533203	11.863555908203125	3909990	55133.66796875	215320.328125	305345.78125	0.4211116433143616	28783.17578125	285300.09375	301368.09375	117242.421875	195136.171875	120261.109375	111555.734375	164098.921875	42113.25	103.87232208251953	391.2609558105469	34852.12890625	27.121639251708984	4.088926792144775	4472.91064453125	278.2299499511719	94857.8671875	34955.296875	142217.453125	5329.7392578125	535155.25	51645.9921875	652873.0625	25238.142578125	NaN	310.6780700683594	0.4473872482776642	1.4047373533248901	2721.1865234375	6159746	0.6758679151535034	0.5545937418937683	6981.26171875
P01764	155835.1875	705961.375	417376.28125	838002.625	402733.71875	461468.0625	443417.53125	1260698.75	228514.5625	228291.859375	525229.6875	1346162.5	304507.03125	245451.625	755558.5625	150949.78125	290457.78125	393011.84375	311185.78125	73389.28125	386326.4375	161745.84375	1466406.5	597906.875	63003.8828125	296119.4375	72314.84375	784304	220146.6875	624064.5	498421.65625	396659.65625	110613.2734375	649806.4375	529350.6875	190700.21875	112287.7109375	823084.875	18373.421875	88982.3046875
P01766	428397.84375	1123076.875	985534.25	565806.3125	134631.359375	557077.625	772870.75	42179.76171875	446785.65625	560864.9375	741862.0625	278354.125	485143.0625	894830.1875	748987.0625	645584.8125	1046053.75	716965.6875	533327.0625	298846.71875	1494951.625	867532.125	1133241.75	1425545	201969.390625	976832.6875	438698.0625	464939	462739.875	1674556	554981.0625	1014103.3125	450402.21875	2695507.5	526734.375	138693.5625	344185.90625	786197.9375	332022.5	75433.421875
P01767	67227.015625	1196112.5	353178.5	266847.125	106448.6015625	590472.625	305144.1875	365470.84375	714850.6875	123182.78125	247931.234375	592504.625	152796.921875	261929.9375	1990232.625	14570.8017578125	235801.421875	196546.40625	433805.0625	437433.6875	198113.296875	244831.46875	781699.5	130541.8671875	217798.40625	415284.46875	442363.3125	280159.53125	84454.6796875	505049.59375	1071185.125	1075406	297013.625	1676818.75	341313.8125	93126.4765625	324084.5625	427566	127561.4453125	229980.96875
P01768;P0DP03	13848234	18386972	15369646	5200777.5	6698743	13555974	13659614	25038698	19066646	17015814	17489784	14214586	18702312	13594615	18096740	16745071	25255328	12555914	11152437	8796718	12584242	12283083	32019036	17690620	8527853	23903788	15234421	19596944	13074924	14330650	18832040	25870382	10831841	26264338	15775702	10758909	5814326	14289126	5110539.5	11292614
P01772	13848.5791015625	7931.99072265625	23013.763671875	NaN	11273.458984375	13913.76171875	11531.2021484375	12067.8154296875	101105.1015625	123113.9140625	47971.60546875	Filtered	18921.787109375	360826.5625	NaN	Filtered	560990.5	82283.203125	11489.513671875	15260.5888671875	96307.296875	21683.83203125	1298543.125	25021.39453125	Filtered	8547.84765625	Filtered	Filtered	29630.6953125	35176.87109375	12856.4384765625	481808.59375	30697.5390625	683560.5625	116846.90625	Filtered	21633.40234375	45424.40234375	Filtered	Filtered
P01780	8418704	7616532	4918226	3491629.75	3535677.75	5038975.5	8520099	13158516	3957917.75	7107985.5	5639578	7930192	7918436.5	7273441	7964553	5325178.5	9945402	10428090	6570288.5	3499909.5	7272819.5	5657429	7650416.5	5620044	3484679.75	7012550	3579251.25	4232253.5	5962144	5367381	4938139	8702355	3441028	5869980	3043378	3690830.25	2540050	6094457.5	3800508.25	2987323
P01782	5099339	7835945	5447070	2059156.75	4859440	8074044	7320292	12425907	9769521	8778562	8574620	6974007.5	6432016.5	9021983	11613411	6048539	12289937	7479784.5	7722514.5	2769321.5	4641510.5	5718473	4914430	6010542.5	3698634.5	3317484	5348316	6816475.5	5238102.5	12279758	10094384	14348695	3624954.5	11180557	3793690	4498605	1397974.5	6848370.5	1967942.625	2879468.25
P01817	1085225.625	1342021.875	1270011.875	1689422.5	1089016.5	1318571.375	1194855	2313661	1145712	4409712	1636818.125	1762000.75	1133941.25	1248433.125	965498.5625	503331.875	1513395.625	1718838.75	1531027.625	1151652.25	693984.375	1350425.125	4326931.5	1964709.25	1018960.6875	781192.3125	597556.875	932544.4375	579961.5625	1381650	508042.96875	1900043.75	224140.59375	3722342.25	516229.875	436431.53125	147605.703125	1945435.875	7229360.5	449146.46875
P01833	59649.78125	34786.8359375	30264.578125	212299	81751.8046875	10433.474609375	133917.421875	79883.59375	47655.4375	32913.78515625	23514.607421875	33247.74609375	47789.0546875	32056.806640625	47439.359375	61146.05078125	62097.30078125	69058.6328125	27250.302734375	17951.791015625	54635.65234375	106630.1875	171482.5625	53371.1875	65877.8046875	53524.8671875	89471.8671875	101637.6484375	71411.0625	110520.3125	117322.125	228786	37099.66015625	145336.40625	216475.46875	98823.7109375	115330.296875	49147.50390625	145116.953125	108180.4140625
P01834	92253072	159014192	118984488	110017416	109317080	111986192	128807808	163599408	174179216	157488672	121033440	169356720	118616632	109900984	160760336	91328080	101626912	137587040	136913264	71149864	161039824	105305968	65805860	68609984	116744816	129988712	95513232	103617280	74388096	130756144	101845680	154593840	83180752	121181248	89326112	66827436	50096052	100752768	97244008	85881376
P01859	267206192	424438880	164235728	252930736	311553952	239208096	394643808	465373632	430658656	367227520	613443200	510619776	385160544	398799648	429894304	282645760	736458816	379928832	402232320	364926048	513095872	542454848	288708896	768765824	109773896	383752288	259992576	358721024	410701280	410899648	530310144	561802368	363327296	608181440	233495104	189853504	111142752	360355584	286676768	271140448
P01860	49250788	44553332	10147392	27556174	5138106.5	54531760	55268340	84470712	28081398	118810256	124956448	232196624	35794052	106608984	37592048	25681786	87426384	65250912	81040968	59936536	26202388	13928813	40621984	70833912	51376368	48579052	24768740	38571620	40023596	78447832	46928808	57008664	36648632	81079272	23622670	40808008	4179487.25	38278556	34061228	32853784
P01861	35498484	46382132	7245445	70832024	17040330	8960346	40422520	51589376	6858727.5	161505328	51826268	203006176	103747968	34770128	71122888	32431800	121878736	113993712	102836840	61638388	188993840	53462168	90605240	94427360	85610648	18731260	105338312	12801221	33060320	73425640	133604728	125266168	92353416	125136552	42885572	26689432	46269844	28590260	139461824	41002876
P01871	23981142	34268768	37390832	24488044	17602002	7074151	45871044	87599720	29591806	30408684	15589800	50511132	17377170	77268176	47437736	15373951	79948104	93412656	31917098	31060580	48905792	21819124	131043040	76048960	36078096	106626568	28115312	61448428	40689876	45202876	32999082	195913360	20063242	45131224	5737890.5	8046582	21815606	48142280	45144276	27639614
P01876	120737264	175104352	154741296	161983104	146434848	199312496	172007728	258028832	109219056	229758496	277184896	147782384	263601184	224009808	299243456	95724272	285621568	303706880	240510000	48292844	274006688	128123800	202738512	304499648	221309280	104894896	285329472	125923024	123967376	255831232	202382688	79832392	197758096	427385984	160563344	109565640	153064000	215863392	119291296	175130896
P01889;P01893;P10321;P13747	1560423.125	Filtered	1021178.6875	774685.25	295186.3125	815339.6875	1961694.625	3043306	Filtered	1049715.75	727845.5	2278393	1146087.25	342346.4375	143277.625	287170.09375	1493185.25	296649.0625	543908.375	880734.1875	206872.5625	1205640.75	843153.375	1367645.375	1350855.75	345726.0625	1884403.125	360664.90625	814203.1875	26941484	298021.0625	2376195	489581.90625	Filtered	321961.4375	1209906.875	382427.0625	11657052	4464797.5	1681395.875
P02042	7861241	4428569	2762901.75	6118853.5	7095002	1612423.375	9184434	2076828.875	1765401.625	2850083.25	1645462.125	6299750	1283767.875	7350738.5	4319076.5	8276622.5	10527526	7225057	3666408	1241702.75	2179742.75	5142819.5	12325303	1327439.375	1742996.375	6126294	2984361.25	614428.5625	3720233.25	6247353	1660193.875	2506245.25	1134515.375	1235415.75	1906534.375	4112240	1963765.25	1045122.4375	767038.375	671508.125
P02144	NaN	44850.234375	5427.4931640625	3396.052734375	Filtered	NaN	NaN	0.3517170250415802	Filtered	44131.15234375	Filtered	NaN	NaN	NaN	Filtered	0.39409777522087097	NaN	NaN	NaN	3988.8955078125	8807.1455078125	NaN	45199.04296875	22006.533203125	NaN	NaN	7832.9326171875	14914.7275390625	13831.90234375	5802.9404296875	17038.458984375	Filtered	11598.052734375	25324.720703125	2288.28466796875	5714.1669921875	132746.46875	1852.5760498046875	21334.205078125	2169.427001953125
P02452	NaN	143264.296875	Filtered	190978.578125	Filtered	Filtered	31227.7734375	31701.517578125	30388.029296875	521098.09375	155995.421875	1311160.5	51963.23828125	17738.8125	182832.21875	60371.73046875	50680.828125	213606.0625	199011.84375	104282.8359375	23661.494140625	70787.0234375	Filtered	Filtered	14727.2255859375	12747.2568359375	10369.845703125	NaN	NaN	93446.78125	16843.314453125	NaN	NaN	217372.515625	Filtered	457.091796875	Filtered	Filtered	Filtered	Filtered
P02647	303054176	332337024	163047472	324538944	294973536	270955744	471769888	330741600	273941280	211812160	290402176	244906048	317017120	410720192	367313632	262424000	276296416	390360544	228139456	203891744	202161920	258297056	241648240	289965184	162646544	241014944	277084416	379066432	205138816	232072368	148872864	267399888	277550688	269575328	362974848	164608912	268192624	273076512	289752000	237789648
P02649	9111493	13379235	18715930	9405925	17542122	23243294	15660140	11190271	16086183	10357198	16388849	17788228	10584649	12248429	26328386	10164082	7582848.5	14648059	9615799	16142384	21724034	19075392	30745470	8841446	14069111	8446424	18751518	21143620	13425411	12997273	16006508	14865890	10306229	6944035	45005556	12770187	12620469	20669564	23570048	25659734
P02652	133759824	168199088	74310160	143141168	101874592	105802424	154555232	147822752	100553024	88138008	115354424	95872072	120332072	156756768	94310696	145093312	147537408	134795824	97022560	68445072	70230184	87992152	57600620	74043432	68217872	80835992	81177048	117279168	63502172	35788552	65457400	77200672	96366024	61700584	86921680	70249992	85109256	80072712	59699992	66320948
P02654	12920735	21896302	9539675	18459450	16792104	24861810	23097658	17249094	14068720	13620214	17332212	10510916	11800457	16289587	23570386	10757019	9519442	11982385	9585497	11919418	19358714	15057714	18618196	14395592	5073634.5	8906346	10525047	20176448	8499821	10549647	9691490	5374800	10213900	12010649	22113640	8342874	19654180	11312488	7158678.5	14920035
P02655	6378237	8182444	2329376	8334895.5	5057026	16463129	8140137	4927506	6077015.5	3707550.75	5818028	3544749.75	5901173.5	5402392	5335657	14347003	4146311.5	6174847	6900331.5	4196647.5	12466062	9762190	14126488	7483422.5	3890636.25	2693746.75	9195684	12107269	6292196	9412324	7848411	6980931	3271685.75	4113877.5	14727413	9140406	8788192	10991052	2695272.25	2853393
P02656	54066000	30870994	19873820	51585140	39859172	103077376	81661664	35496744	31040188	23067796	47737696	18760416	32739414	48554020	50177676	78664872	38995140	41044492	38697588	24783832	68664688	123512136	105639616	61613144	21464364	22895546	52461044	94170024	65410628	46768956	51517092	41248820	39793400	11619277	77952072	50111764	57070892	49726920	44925364	31582880
P02671	122368384	104590448	399270304	136450656	249304752	108209736	132816128	120587448	218815920	208722864	129121568	352763168	105258480	121704720	232972688	134399088	128503224	130399936	185110400	280754496	159185824	175109104	181589136	123283288	399727296	123874640	237198720	104730144	219210704	269897728	128827608	110540664	160907600	120850304	128267000	283164320	126674480	204309328	247739248	378174784
P02675	240058416	183455424	827655744	272747488	466157920	224570448	256870128	238876000	447661760	434407072	250098016	738654144	212291456	253667872	483107712	252123136	225822352	254456560	373854688	606104960	287207392	356909728	318696896	231119840	718300864	245496048	398508992	201566320	394535136	406329024	220234144	200602896	312248320	219530544	212885824	469944544	210642560	334565984	407550432	627157504
P02679	270452000	245137088	890552576	293078048	508382464	251850400	283841536	278861920	500105664	498533024	302216064	829286592	267179472	299765376	549733440	311382048	273920416	324732704	459698016	733539072	360989024	427972416	360768096	260569200	789121344	262524000	496009152	247930928	451881952	487107872	292273760	252243472	359880320	257061072	256738160	556361728	254714864	408393056	468924128	707089792
P02741	47454.73046875	198132.84375	1734758.125	94886.7265625	1324610.625	738347.375	278205.96875	148632.40625	632121.875	2286296.25	233542.828125	67812.21875	395155.5	42391.90234375	67848.96875	707728.375	41575.2890625	169731.140625	175157.140625	911374.0625	6189312.5	374235.28125	1900219.75	552439.25	13013822	624599.625	10110357	396453.15625	1090473.25	4756220	1081494	418947.25	391614.28125	1568362.625	7548543	2892216.5	53845.93359375	2822358.75	404078.5	2326376.75
P02743	3232160	3573876.25	2399131	4397544.5	2648972.25	2284055.5	2533245	4320553	2715198.75	2709426	2599991.25	2350475.5	5820245.5	3441125.75	2047562.5	4989718.5	3526720	1958590.375	3486049.75	2640481	3219939.5	4012111.75	2729193	2136813	3551383.75	3558216	5013735.5	2326821.75	2768469.5	3633530.75	4860290	3926153	1833193.375	3585292.25	3203398.25	2930192.25	1619851.875	2081055.25	2412180.25	1845560.375
P02745	8426798	6305686.5	8221116	8039137	5845082	8696708	5351338	9955508	8318544.5	8276655.5	7149588.5	18501710	8725232	6299919.5	11491849	5494741.5	8878620	9678159	12830735	10977958	5549060	9257518	9859969	8236780	13384588	8104295	7222953	4299609.5	10062117	7450651	6944261	10384943	6821748	8360887.5	5550759	7642807	4535133	7155968.5	7212443	8879860
P02746	10030482	8012890.5	10622916	10344989	6984526	11925692	8101515.5	12070360	12156221	11255604	9956091	24925978	13910624	8654786	15635396	8853042	10965925	12171416	17003816	14776255	9147639	12297712	12853389	11843255	18229072	12258441	10738249	7523106	15984114	9592104	12023729	16060251	9972579	12666158	9596102	12003023	6607746	8499444	11034866	10717800
P02747	4293395.5	3267438.25	4517315.5	4052324.25	2682418.75	4311629.5	2737445.25	4587068.5	3766408.5	4226660.5	3551041.5	8546352	4362994	3022852.5	5620563.5	3444448.5	4413391	4255642	6142777	5763277.5	3133248.5	4236716.5	4444392	3863477.25	5805944	4191667.25	3252162.25	2510188.5	5103007.5	3436806	3771348.75	4968676.5	3137229	4502702.5	2988253.5	3718766	2480881.75	3517382.5	3205194.75	4200153
P02748	12726049	12445903	29303218	10670246	19995570	9740675	8940923	9617066	18995424	19237050	9865835	24824308	12385115	8842730	20279582	11914533	9256418	9950476	6046073.5	18572004	13674538	10062242	14166491	9571035	23848460	13495622	20164708	7801882.5	16799994	16774576	12937540	12898264	11828945	13499760	16645746	17915420	11474990	16999748	20849400	28611042
P02749	89101392	70354720	40729340	69245760	44026804	61093692	49410248	77727880	61369084	51758252	60665616	45378840	78237120	81089464	64022088	55439292	66688724	57852068	63835308	63270824	53817444	61058992	59425532	52501080	31936788	60558328	55336160	58847740	55454972	52331404	40814348	54301668	52310956	49297528	55773156	43330352	57048764	51634284	66219336	49954560
P02750	5514695.5	6575980.5	10646240	3733537.5	9719763	4533996	5854157	5689969	8555017	7891534.5	4461833.5	8135263	5282144	3410321.5	6631373	5005843	4822271	3353614.75	4864318.5	6084607	10807983	2820093	5397852.5	7037165.5	10454573	5532462	7262643	6060878.5	5104065.5	8872929	8134400	5898555	6352241.5	11280035	13431795	9086203	6133908	8149331	7445700.5	7449926.5
P02751	16371621	1297029.125	6831706	11886689	9183971	14510162	6332683	11753731	9894674	10894068	15683292	10954966	13090253	12227417	10054857	12354957	13539771	13530263	12314245	12347225	11994304	12720821	9888422	12021563	9234444	10245367	13837964	12149639	9426264	11004930	7933182.5	11125835	11616401	12549164	9169744	11395930	11067283	9822043	14145270	17696738
P02753	61096572	58824848	24434362	37342128	21233642	41001160	64021040	38787672	32196088	31710658	41092448	23786796	45662988	47084288	38746884	35362056	50982656	40822956	36381404	45290632	20328444	51112284	25672270	21408652	13581432	36493260	35962880	43030844	32627740	32838376	32915384	46911268	24150968	23429982	17811244	36351460	37415220	28692396	22974870	25861600
P02760	46712340	39451984	27903902	38539352	26646532	37521632	30732390	39053460	31081396	32272576	38002592	38158048	38165100	41406124	44748132	31608004	44628228	34968988	32901978	31803294	37818524	36377844	26828534	30053250	33009038	30355454	25318248	31282088	34878692	28110004	30786230	36506160	18592504	35471216	11273668	33431246	27295520	32136594	26182370	28138386
P02763	196198528	176695520	201179936	117408096	206718576	174856160	73504280	173347632	196147248	186129856	131730480	160039360	208455424	112941768	216057424	232828544	145325344	88714152	135000608	184919152	337684864	141635232	208265632	217540560	242442096	220418496	204736352	173674752	201886848	323263840	219311792	172289808	225384848	285014656	305387616	186601648	147643552	220356992	215603808	193604224
P02765	48891540	41019784	24972020	55186536	24162988	40439416	62480456	52149412	33186942	26580912	40802776	37292460	41928596	39803460	42960140	28734618	53762444	33557556	37902828	44901488	35304808	12827622	22331986	41365504	30367858	28164866	17768342	17995166	14360350	14649398	22720324	22524770	30659956	27655974	14152174	24661466	27691092	22832292	25893420	22724704
P02766	33524448	24628980	13305336	18851840	10152198	20701092	24013766	24550156	15464067	14848242	21915492	10656637	25139206	22825068	21383924	16165330	29039532	16724812	19865080	26674226	6989068	25569980	14388648	11950847	7002307.5	24232566	22994124	25644504	17623330	14298552	15479230	18458438	16423759	15142563	11957735	9304581	19792520	14543976	10502586	14735722
P02768	5621218304	5708327936	2989042944	4738945536	3243561728	4115894784	3600097280	5561248256	3999817984	2978676480	3560975616	3753759232	5313842176	4077237248	4600892928	4570984448	5823714816	3915479808	4562258944	3549504768	4765382144	4076370432	3802953728	4276799744	3048423168	5266196992	2757959936	3840994560	3556522752	2997799680	3324557312	4285903360	3825000704	3507306752	3076786944	3324369408	2753159680	3337871360	3688408320	2715116800
P02771	0.5738801956176758	NaN	0.00015763123519718647	3.203434944152832	56.275421142578125	0.00011898521916009486	2.400008201599121	NaN	NaN	4.33827543258667	NaN	0.0001154885976575315	NaN	NaN	NaN	0.0037767309695482254	NaN	31.972984313964844	0.00262967380695045	0.019384339451789856	0.0013339307624846697	1.497285008430481	Filtered	0.2252114713191986	0.0004595700011122972	NaN	0.0027017067186534405	1.2915312051773071	0.7879129648208618	0.10583820939064026	36.85744094848633	10.058181762695312	NaN	88.85750579833984	11.339642524719238	2.4378585815429688	8.329938888549805	NaN	115.9647216796875	1.4996366500854492
P02774	54596104	48263648	33913468	38901200	35767712	31765194	78873920	44937312	41039988	37373048	39856852	35498644	48098280	47532072	45325896	41586076	47429868	42525448	37828428	45923252	43658316	25663684	28759050	29123610	30982910	40817640	34098912	36681316	28142936	25023312	30536472	40473600	30864788	34518136	38852776	42155908	31005222	32701910	31048898	32964624
P02775	161361.65625	629607.875	1461730.125	152184.1875	386437.28125	896376.25	47653.4296875	119267.203125	99292.7734375	3950832.75	1352535.5	89944.5625	183511	2304179	33277.07421875	361180.46875	324217.71875	547818.0625	1235861	111382.109375	1027481.25	8453.9521484375	45942.52734375	638174.9375	8945.5703125	1156145.75	1075900.5	2812601.75	820713.125	278765.375	1167200.75	888812.9375	836497	85264.296875	17946.7109375	62101.0390625	724967.625	1583111	158801.234375	18972.591796875
P02786	49486.5546875	141154.6875	238348.625	57853.69921875	349015.84375	76313.25	95232.6171875	120131.078125	222915.328125	116782.890625	172742.375	369731.5625	71004.859375	172762.96875	149759.390625	171423.0625	97415.4375	136023.390625	188598.4375	166562.609375	144543.828125	83447.78125	385176.5625	162462.890625	135968.03125	83719.21875	16397.8984375	111125.109375	187762.96875	41720.859375	114648.5703125	111149.0859375	1082761.375	86966.8828125	39186.80859375	139779.234375	155182.578125	70673.8984375	359202.96875	67520.421875
P02787	315826272	195773312	77447584	269710016	187390256	204584592	317882592	231954576	147915632	116491240	199089920	124299248	179407680	195883312	180196464	188019728	259417312	184007136	180647088	143522144	221903456	125857008	180294336	233898800	128542280	193877776	126914600	203827936	137026176	119174656	132239936	175895136	294788320	195610096	140210160	115553096	144843120	160818256	230173760	125443144
P02790	154156192	118386352	86879584	122001368	116669504	138818048	123664280	114789472	122584776	95102520	114544488	108774904	132839808	113799504	148095888	119170800	142276720	84745944	114581168	108280328	137753264	148785888	116061032	114054832	98071320	198166736	121899008	122755256	121878880	115236432	100098584	99580464	159098320	84455304	215085840	88587128	143449936	122609968	173026928	137838864
P03950	386349.71875	518913.90625	547968.5	367531.90625	241145.25	172902.953125	406696.71875	737904.75	439578.4375	444036.28125	502069.28125	694666.125	325926.25	523929	632356.9375	162957.609375	475893.6875	181720.1875	434483.84375	721477.4375	370673.84375	304633	336768.15625	901835.625	150330.90625	153661.515625	302191.28125	78228.3671875	260701.53125	523102.34375	273870.96875	267960.53125	324371.9375	175815.71875	41779.32421875	228865.265625	250086.796875	103146.1484375	651906.9375	566080.9375
P03951	537286.25	345931.03125	378809	332472.09375	324226.78125	736289.875	228389.265625	458640.0625	347377.9375	270700.6875	349900.65625	379562.1875	445612.8125	605541.9375	324673.09375	444085.0625	441401.96875	278659.25	502604.84375	473195.125	235074.5	677852.0625	393374.84375	495842.8125	333482.875	556297.3125	525318.5	594108.875	587502	592924.125	538271.375	515847.03125	454897.6875	344930.21875	750499.0625	572033.0625	661425.0625	397114.3125	463296	307875.25
P03952	4444390	3787330.5	2866394.25	3662129.75	3598176.75	6354234	5613033.5	5925284	3935447.5	3165647	4223547	3675129.25	4494840	5036024	3393060.25	5137774	4397960.5	3494513	5296103	4352032.5	2472963	5038234.5	3843516.25	3973201	3020945.25	4815987	3746732.25	4461884.5	5075579	4097274.75	4776155	4658308	4700834	3562013	4634484.5	4156990.5	5868683.5	5553846.5	4477839	4134186.75
P04003	19060956	16998064	12955075	18685576	22202314	19526916	11590749	15878248	15317438	12346091	15280167	16041380	15584710	15720166	16201551	20550316	17847700	12481841	16356944	16093230	17503874	17269354	18430828	16070809	17615154	14611151	18766682	15874670	18145800	21649944	26959368	16862556	18259552	17428092	20429190	15844747	20938354	15561407	12043112	12817535
P04004	15804926	14377237	12483877	10477931	12259185	16553930	26610864	14253647	15955408	10224825	10637630	11235083	13536096	9525819	14496779	15183455	15378592	9421725	15619668	22835082	11788934	16161789	18378976	11182460	25622930	11142251	21969218	11444914	14609399	12129153	9649550	10920896	15376342	11177872	16991872	16381404	14077802	18311244	23355386	20900396
P04040	NaN	NaN	NaN	NaN	NaN	NaN	0.5835053324699402	NaN	0.45716989040374756	NaN	Filtered	NaN	Filtered	1.3237577676773071	0.7115433216094971	2.7817189693450928	3.495934247970581	1.0822086334228516	NaN	NaN	0.7577173709869385	2.357293128967285	1.3457093238830566	NaN	NaN	NaN	0.6330136656761169	0.5441097617149353	0.852921724319458	NaN	NaN	NaN	NaN	NaN	NaN	NaN	1.708299160003662	NaN	2.0790774822235107	1
P04070	564139.5625	487792.96875	217299.9375	388103.625	328165.96875	496532.90625	553864	371907.8125	425297.3125	330193	292656.78125	225699.21875	440122.34375	404100.625	378268.65625	428095.46875	414447.71875	322806.25	500793.34375	410749.6875	211925.796875	793469.6875	440033.6875	345988.59375	255113.34375	439776.78125	433201.9375	501586.78125	295784.09375	378792.1875	560057.6875	330272.4375	332489.65625	404959.4375	607809	285717.40625	663105.25	675710.0625	425024.96875	345513.375
P04075	343962.125	148752.25	474214.625	143141.59375	205196.9375	122644.5859375	442682	58405.0078125	108460.359375	530356.5625	190790.90625	118146.1953125	201060.25	333765.4375	323603.6875	128840.8671875	148995.359375	80402.125	170344.1875	94485.09375	205120.921875	137140.71875	71822.28125	115092.0234375	78315.109375	101419.265625	34768.09765625	322581	290716.625	93253.9296875	244062.21875	61474.66015625	227749.421875	29935.4921875	47100.4375	31908.140625	141780.1875	68356.1328125	208611.9375	80077.0390625
P04114	12364294	17384282	14306155	13421366	8478473	17872448	21846900	14690265	13357379	9379632	15127170	9945048	12272837	9662832	8264350	18853626	12380739	17830002	14925893	14066821	4533644.5	18230242	19547072	12304661	12956077	24561326	18238332	19737974	9757503	12984936	21489130	9814511	13306929	14887832	21368016	11387970	27302782	20248600	17093178	11358182
P04180	628635.0625	935412.25	490422.71875	603719.25	463115.28125	897766.5	849862.0625	707582.6875	497457.375	337424.96875	460013.4375	361446.875	770400.875	712259.875	518332.84375	760439.9375	462178.625	438340.8125	645551.1875	523853.34375	248952.703125	522715.4375	544156.5625	438468.15625	305225.375	549231.625	851262.75	603864.375	619553.25	380487.375	444512.375	713125.8125	603265.875	412417.40625	848981.5	619950.5	771815	438420.625	839653.4375	458089.3125
P04196	16632849	13078439	6476332.5	12468853	9352899	11702202	11001318	16126296	15767905	9550631	9504196	7252609	22456616	13098388	10458193	11786140	15383005	16315730	14360369	11911889	14760911	3268106	8839277	10372816	2784039.5	6846409.5	5403687.5	6286455	3402264.25	4849573.5	4577941.5	7259433.5	5356297.5	10546939	11063721	6582552.5	5527738	9074582	7030763	5973433
P04211	1414154.375	2677789.25	2341075.25	1443745.125	1519044	1859063.125	1935865.125	2743787.5	2565261.75	1768849.25	5207474	3013485.25	2411288.5	2217522.75	4078343	5024287.5	5113474	3643044.75	1653565.5	1441322.75	3591264.75	2417707.25	2613494.5	2222642	716774	4466849	1092255.25	1336926	2763450.75	3110534.25	2715543.25	3029396.5	1425529.75	1916577.625	1062141.5	1173433.375	1300612.125	1825647	1038276.75	363670.40625
P04217	25229126	25374160	21428514	24719332	30839412	20685450	32930772	23997066	23423442	18746364	16279085	21322176	26679174	20711314	22807144	29473794	20987896	28278938	13941641	21962966	27546954	13822843	21384818	22442118	20017386	20278308	19890624	17954606	13263972	14182438	21104326	27358726	25003926	29084916	40101124	24452020	21277936	25427816	25592574	23618956
P04264	3823985.5	4283506.5	119102.1171875	151909.34375	115159.2109375	260603.703125	122428.28125	113514.2578125	87283.515625	50765.33984375	92474.1015625	219184.265625	170237.40625	81998.453125	138694.234375	143460.34375	247698.046875	77953.796875	546415.9375	143163.140625	122431.4765625	437154.5	710132.5	417241.75	130621.2890625	218983.765625	596850.6875	333623.15625	72912.5703125	818158	151033.015625	340822.28125	175389.171875	1981798.25	210303.390625	121898.6640625	624193.4375	105532.75	664616.5625	2805934.25
P04275	793711.1875	260275.984375	813355.375	231962.21875	828336.6875	937224.125	558533.5625	530170.625	863729.1875	480457.125	586576.1875	796219.25	618553.6875	455814.03125	72836.0625	678100.8125	445512.3125	1110487.875	907619.6875	759625.75	1047320.375	2716477	2084546.875	1697493.125	2551070.75	812873.125	1988546.375	998803.6875	2600629.5	2437880	1672870.5	1389928.125	1305100	771221.1875	982315.375	1871308.625	1144669	935230.125	1341252.5	1800379.625
P04278	253513.40625	487410.34375	486499.15625	561747.375	1006044.9375	155964.140625	9722886	562996.1875	890586.625	330461.65625	589387.875	1226675.875	501033.125	947842.5625	1548689.875	632903.75	382728.84375	1138682	610358.25	375630.96875	841681.625	71967.8671875	331530.1875	1241918.375	915469.5	68802.8125	96210.734375	630986.625	42815.36328125	51083.78125	148591.640625	979975.375	241085.703125	175233.78125	878589.125	1251756.5	857005.125	1160513.75	279393.25	808505.375
P04406	49267.87890625	117460.234375	1359971.375	79467.140625	79780.2265625	244764.65625	130283.0234375	65944.953125	49915.10546875	2040956.5	904417.375	173578.15625	43872.09375	573702.8125	85585.09375	200407.875	69751.1875	39770.54296875	541370	76737.3671875	362893.375	161155.1875	145634.375	366946.0625	248114.359375	435428.125	103537.859375	1410474.5	912378.625	95306.0625	690598.75	199601.46875	711147.25	44478.29296875	116931.7265625	86815.1953125	398826.4375	66500.8359375	136863.828125	286442.6875
P04430	965059.3125	3435057	899731.125	1549425.125	1119259.375	1478863.625	2833497	4206766	3104585.5	3906174	2878102.25	3162716.25	2743948.75	1729410.125	1904386.125	1451529.625	4206380	2129447.75	1930345.5	691341.25	2240736.5	1307784.75	2546697.5	2734751	127179.28125	1215075.75	862958	1599799.125	1633630.25	2869046.25	2211752.5	1101404.875	515842.625	1590381	659057.1875	1025919.5625	304840.15625	1464969.125	553898.375	823175.75
P04433	8205497.5	15722605	7234475.5	5040149	4835312.5	6176452.5	7947145	14439408	9039005	12930398	10256824	7974971	8511121	10604009	9332970	10826669	21256794	7688493.5	7591751	6767388	6060789	5660356	14794306	6217281	4484748	6812013.5	5299949.5	6913010.5	6681433	20356832	7623481	16903534	2249073.5	12087623	8707910	3191305.5	2058615	3894429.5	7735801	4707187.5
P05062	NaN	NaN	3254.441162109375	NaN	5078.20849609375	NaN	Filtered	NaN	NaN	7325.89111328125	NaN	NaN	NaN	5668.00537109375	NaN	136703.6875	24441.0859375	11442.541015625	NaN	23664.279296875	Filtered	107607.53125	123149.65625	11435.37890625	25964.14453125	Filtered	8884.7119140625	17191.3359375	17492.6015625	13927.162109375	34735.32421875	32209.6328125	23285.26171875	Filtered	24662.244140625	10765.2509765625	38728.296875	3780.971923828125	91086.9140625	10071.8056640625
P05090	12307522	14653735	10114990	17509142	12316261	11013839	14424296	17996636	12594635	9811072	11237214	12675535	19310116	17038466	20288256	21679590	19497328	16235980	13512714	12247791	27899348	34644072	27616364	23094394	20730372	41521332	43251472	45230776	29953872	29776570	29418184	22748462	24735854	20798530	36855712	15514014	23870730	23506324	28691824	29276668
P05106	3.067605495452881	Filtered	267116.90625	Filtered	9540.21484375	32482.595703125	Filtered	NaN	Filtered	609600	108828.46875	2816.1123046875	Filtered	62769.375	NaN	67179.8203125	NaN	Filtered	466501.03125	NaN	150748.375	NaN	Filtered	153165.34375	956986.875	38389.8046875	Filtered	471489.1875	195783.671875	60274.1484375	78561.8125	47969.26953125	51944.03125	95801.1171875	317023	493.8653259277344	27752.125	14131.8828125	Filtered	14137.44921875
P05109	195112.265625	203401.140625	1156282	39249.98828125	87270.390625	455910.4375	107427.2421875	68872.6015625	163425.234375	324152.40625	1594537	138138.359375	92381.03125	198674.4375	532589.3125	178878.15625	48542.7109375	39485.3984375	91375.1484375	58627.91015625	154270.53125	174652.640625	42135.3515625	107739.234375	655258.1875	239386.34375	393331.34375	97711.4375	65423.59765625	852862.875	95895.1796875	48920.48046875	154434.84375	28570.505859375	68214.8203125	51635.56640625	367482.15625	99075.25	395729.34375	110070.1015625
P05154	894281.5625	644982.5625	242342.734375	667866.5625	247799.71875	734628.5625	245112.390625	47024.34375	433590.15625	289755.9375	613213.25	367833.34375	110966.703125	718029.4375	35831.24609375	942424.4375	593237.375	694473.6875	640738.875	785870.8125	182962.96875	792544.4375	380380.40625	442422.96875	230828.65625	658116.5625	385188.03125	280430.90625	226682.515625	181461.53125	480611	613872.5	633724.625	260504.15625	318746.125	352167.125	869964.625	581055.8125	612625.4375	341757.6875
P05155	16759655	14150713	11254816	17226908	21978172	15697750	9471453	14199744	14844275	16607493	16270824	15814576	22550478	17560450	13512047	20970102	16359331	21115094	14101545	18491260	17909808	25735614	22626914	19335378	18049794	23789524	22203194	25438820	24465838	27698502	26811694	34714960	22204482	27733014	32566088	27931928	30883916	27756478	23224024	21717458
P05156	3508819.25	3862580	2577916.5	3564419.5	4277854.5	4439068	2662186.5	3283530.75	3283396.5	3207479.25	3132251.5	2703146	3955005.5	3061994.5	3646365.75	4198330	3484736.75	4131073.5	3258557	2962344.75	2888952.25	2907429.25	2701331	2788066.5	2662364.25	2148083.25	3240092.25	2644232.25	2666919.25	3763537	3132882.75	2650893.5	3200621.5	3855732.25	5029334.5	3422553.25	3158186.75	3291107.25	2859530.25	2248423.5
P05160	1750473.5	1596789.875	1061968.375	2171525.5	1152898.75	1735776.25	1942242.75	1528225	1095684.875	1147849.625	1228561.75	1366257.25	1559636.5	2025716.375	1351391.375	1223395	1966399.5	1442776.75	1435581.375	1251529.625	1088132.75	1522381.125	1286409.75	1169708.25	1281249.5	1409586.875	1241837	1385523.5	1198346.75	940328.3125	1193144.875	1641550.25	1322287.75	1003341.4375	875902.1875	1761505.375	1276306.375	991697.75	944216.9375	1069929.75
P05164	NaN	NaN	9.824920654296875	NaN	0.9648666977882385	NaN	Filtered	Filtered	Filtered	NaN	23.38108253479004	NaN	NaN	Filtered	Filtered	0.00011926795559702441	Filtered	NaN	1	Filtered	NaN	NaN	Filtered	0.00031021551694720984	NaN	NaN	1.224938154220581	Filtered	NaN	1.1728492975234985	Filtered	0.71027672290802	NaN	NaN	NaN	12.694854736328125	NaN	NaN	Filtered	Filtered
P05451	501821.28125	142964	1050482.25	341108.125	125333.6953125	125880.421875	187486.0625	582531.4375	1499903.875	108427.359375	337779.125	347044.03125	772253.8125	628353.8125	279056.6875	300678.4375	159406.125	116774.6171875	150325.15625	281289.5	1516564.5	285565.96875	158617.703125	326690.5	50317.61328125	165067.484375	228116.171875	268183	145900.203125	165859.59375	149038.828125	214111.1875	78569.78125	329523.96875	55276.546875	524264.5	80916.265625	187814.078125	319661.5625	105898.15625
P05452	3237375.5	2801314	1854388.125	3024490.5	1298454.125	2688121.25	1322281.375	3491950	2736386.75	2205057.25	2543588	2727625.75	2340673.25	2770200.75	3005431	1981898.375	2991122	3180216.75	2698080	2560827.25	1596206	2041860.625	1882171.5	2529503	1703352	2424152.25	1771065.5	1447290.125	1857853.5	1277816	1646625.875	1752000.5	1858202.375	1173181.5	1219226.25	2123794.25	1666138.5	1531637.75	2024427.25	1409158.125
P05543	6505276.5	5741147	3031297.25	4312380.5	4262566	3469018	8248887.5	5210481	4136418.75	2027447.5	3577094.5	3668420.25	4895739	3440036.25	3922608.5	4223099	6017206.5	4128099	4058633.25	4549768.5	3750851.5	2108081.75	3166724.5	3855443.75	3124935.75	3296168.5	1068809.75	1730265.5	1424832.625	1547269.75	3747047.25	3163396.75	2870047.5	2477134	4226159.5	3551398.5	3109530.75	3147236.25	3533062.75	3451229
P05546	5797428.5	6019962.5	3399222.5	4139792.75	4835790	4265364.5	5592458.5	4491246.5	4008749.25	3846622.5	5040477	2368656.25	4888287.5	4873919	2816613.25	4863591.5	5187544.5	4153428.5	3626670.5	5249735	1791124.25	3446355	2992950.75	3615830.5	3473241.5	4240167.5	3964955	3490761.5	3723580.5	3773632	4859525	2545102.25	5446335	4080247.5	4158537.25	4723997	5013392	4739991	3249912.25	4215522.5
P05976	1.3184056282043457	Filtered	Filtered	Filtered	Filtered	Filtered	Filtered	Filtered	Filtered	Filtered	NaN	Filtered	Filtered	Filtered	Filtered	Filtered	1.5608628988265991	Filtered	0.0001777028664946556	Filtered	NaN	NaN	6.519369602203369	NaN	NaN	NaN	0.00013786359340883791	NaN	0.9348533153533936	NaN	1	Filtered	Filtered	NaN	Filtered	Filtered	NaN	Filtered	6.013808250427246	NaN
P06276	465539.6875	837258.1875	137156.1875	358444.0625	294192.0625	284564.28125	270472.71875	538272.0625	233457.859375	205413.59375	493906.53125	290181.28125	693374.3125	645459.0625	251476.484375	694643.0625	565426.0625	249619.21875	779964.0625	406516.125	184691.609375	379972.9375	250359.265625	225099.140625	153639.109375	257637.171875	424427.4375	314647.90625	364759.21875	103315.0625	245140.515625	339119	181697.140625	108742.4140625	129702.2421875	358230.5625	299594.875	184431.296875	145771.5625	176021.140625
P06310	1229047.375	708740.9375	1150779.875	768767.0625	790862.5625	499423.34375	1148673.75	1407378.75	1184804.25	1789709.625	377880.375	2552308.25	907133.9375	1662130.75	726865.1875	1265251.375	2125146	1661429.75	893981	15887.13671875	1474321.375	590684.125	977738.8125	1035694.5625	900311.25	1280974.375	898242.625	549391.5	811713	957116.0625	870516.0625	155141.796875	498140.5	94764.484375	412127.9375	553932.8125	421335.90625	687705.0625	654002.625	426431.71875
P06312	14063607	27814640	14755118	17054570	6733906	12996323	16212489	24526810	20887956	24872806	14586161	16789872	26261274	19499994	18185084	10713494	31078210	20368670	26055866	13150499	14317311	17910998	17473116	14531656	10331824	14358578	15442880	8094397.5	10571492	16371436	12396401	17897120	11392248	14251375	8793022	7286312	5237181	12254589	22557290	9323356
P06331	6832849	9041018	5016205.5	8308048.5	4094005.75	6189497	3966012.5	5974046	9539842	6708285	6773039	6396661	7729323	7377692.5	3850966.25	9018028	7153537.5	6803827.5	4154252.25	5702892	6538996.5	5666698	12348129	17435758	4288541	9581139	5085476	5244684.5	5987027.5	6199980	8199685	10794686	5295723	22817210	6748597.5	6704403	1609957.625	6470234.5	6904517.5	2675378.25
P06396	7659780.5	7079656.5	11248333	8246000.5	2510440	6043363.5	5065569.5	8390560	10632669	9302022	9046496	17246428	7560140.5	9661968	10176143	5724446.5	10164502	9198121	9147988	14627050	3269842.75	8299930	4737898	6223520	9965322	8100347	6607748	8848159	9208925	5176647	5267963	6644930.5	7735477.5	3505559	3761463.75	7601334.5	6903866	6864653.5	9431187	14167006
P06681	2570410.75	3370490.5	3721062	2634822.75	4334063	3541055	2576773	3060008.75	3267310	2071110.625	2979131.5	4503015	3417817.5	2126436.25	2986061.25	4826789	2830113	2698964.75	3310311.5	4077820.5	2331587.75	2956745.25	1947492.25	2013499.25	5367895.5	2595576.5	3320776	1916954.875	3701228	2873219	4172788	2754470.25	3386406.5	2299209	2560319.25	3139294.25	3151063	3534038.25	2663907.5	3283711.25
P06702	117442.9921875	169595.65625	652316.875	100741.8828125	188346.796875	261799.6875	98487.75	66182.328125	166147.09375	327579.15625	1288875.375	256097.09375	139834.8125	148474.59375	442836.53125	109718.7890625	122367.46875	81929.625	73716.4921875	21054.552734375	112631.2734375	201263.109375	124480.2265625	79900.65625	452713.78125	76120.8828125	205944.015625	24804.345703125	70218.640625	753313.625	21281.98046875	NaN	20796.34765625	28764.34375	76229.2734375	43875.2421875	229118.203125	53557.921875	335502.40625	110383.140625
P06703	38515.7734375	30946.439453125	78986.703125	9329.998046875	14709.0830078125	21842.033203125	12567.46484375	13545.47265625	20423.203125	19588.91796875	15759.1025390625	18661.439453125	Filtered	30254.685546875	52720.5234375	65976.984375	27126.091796875	8558.544921875	31105.38671875	NaN	Filtered	54900.7109375	42350.109375	6533.39404296875	4587.65380859375	18787.875	Filtered	Filtered	25975.232421875	13747.5947265625	Filtered	Filtered	Filtered	Filtered	Filtered	13157.9794921875	Filtered	Filtered	Filtered	NaN
P06727	64970276	43818348	49721804	54701696	26870792	42776240	33809012	54268308	49165584	47651936	47708048	49797428	44649904	75076368	40048060	38893388	54085164	46097952	48450616	69944464	13915102	66831560	36591712	41718632	40377748	46824076	60540740	52291960	49313528	18682540	20200678	39247204	61882684	14735519	38997196	35454028	44508576	23610634	51629836	61514020
P06733	NaN	Filtered	120881.0546875	9958.546875	4222.06884765625	11484.7451171875	Filtered	Filtered	Filtered	83469.6171875	34298.07421875	10606.9365234375	Filtered	18843.916015625	NaN	3636.603271484375	14367.552734375	Filtered	36441	6442.7314453125	19976.109375	7778.869140625	NaN	47166.07421875	44724.3515625	9101.5625	Filtered	89460.7734375	4199.12939453125	6309.974609375	18734.4453125	NaN	54187.07421875	NaN	NaN	Filtered	22681.326171875	Filtered	Filtered	Filtered
P06858	Filtered	Filtered	Filtered	Filtered	Filtered	Filtered	Filtered	16507.779296875	Filtered	22023.763671875	Filtered	Filtered	Filtered	45002.7578125	Filtered	82932.0234375	Filtered	Filtered	Filtered	9161.1201171875	Filtered	Filtered	NaN	Filtered	Filtered	Filtered	1.2904274463653564	Filtered	124785.03125	11358.146484375	Filtered	26669.681640625	26169.435546875	Filtered	Filtered	Filtered	Filtered	41426.21484375	Filtered	116285.90625
P07108	107459.453125	NaN	213301.8125	19054.947265625	Filtered	259360.671875	Filtered	21991.064453125	18569.419921875	38686.44140625	69897.1640625	NaN	Filtered	NaN	Filtered	68328.046875	16640.435546875	NaN	190313.015625	26776.98828125	NaN	130862.9296875	Filtered	Filtered	153518.953125	NaN	0.6893500089645386	77084.6640625	88020.0625	150157.078125	260397.1875	108779.6953125	57240.5546875	96851.359375	132682.421875	NaN	53976.76171875	173659.8125	15339.4560546875	91799.921875
P07225	3500288.75	3516413.75	2655633	3489222.75	3833898.75	3542205	2035727.375	3283525.25	2951439	2479681.5	2838811	3381240	3384931.5	3316339.25	3043068	3959229.75	3424554	2870318.25	3287330.75	3452083.75	3104649.5	3518575.5	3411024.5	3024761.75	2863214.5	3095000	4336439.5	3453143	3125024	4258602.5	5708642	3613018.25	3655877	3069770.25	3660776.5	3021518.5	4350791.5	3258041.5	3062791.25	2966614.5
P07237	NaN	37490.546875	5689.2578125	1051.087890625	Filtered	5745.65576171875	Filtered	NaN	Filtered	5078.94677734375	NaN	NaN	NaN	NaN	Filtered	Filtered	NaN	Filtered	Filtered	Filtered	NaN	NaN	Filtered	NaN	Filtered	63213.015625	Filtered	62611.58984375	4909.41552734375	163.0465087890625	6252.06787109375	Filtered	12583.5654296875	7651.927734375	Filtered	Filtered	17015.94140625	Filtered	Filtered	Filtered
P07307	375140.625	536697.875	298192.5	362867.375	369608.4375	233685.515625	397469.5625	201577.265625	368485.21875	422482.34375	327417.25	247816.359375	179687.453125	330448.09375	287343.3125	333529	282799.96875	133663.921875	400216.5625	340029.8125	305863.71875	294156.5625	182892.71875	202530.71875	423901.53125	315209.96875	263172.03125	535259.5625	205578.734375	198556.875	380497.34375	297721.0625	200077.125	507810.5	361970.8125	296300.09375	465287.34375	575378.375	401122.3125	185946.203125
P07333	105146.9921875	165534.953125	62652.21484375	63459.90234375	154333.34375	397629.40625	343900.9375	226211.28125	188687.828125	77505.328125	205074.28125	221649.40625	324554.8125	127000.828125	99481.5859375	192809.75	404782.3125	157202.0625	187951.28125	57286.46875	161567.34375	10413.5576171875	419046.8125	434418.59375	Filtered	16031.859375	30039.88671875	42857.390625	138255.75	47403.45703125	41895.65234375	124726.0625	102153.3984375	84616.578125	38385.46484375	74040.8984375	64454.73046875	157236.0625	62537.4765625	Filtered
P07357	2259294.5	2714533.75	3391408.75	2442920.25	2391090.5	2173273.5	1596269.25	2046313.75	3168276.75	3069143.75	2210959.5	3168575.25	2261466.5	1682147.125	3033059	1980575.625	1975383.125	2173373	2595245.5	3565745.75	2875901.25	1424845.875	2420074.75	1890739.125	3620961.5	1614661.875	2712271.5	1227541	1652147	1934134.5	1862974.5	2188965	2046320.875	2567317.75	1671909.375	2789850.75	1914108	3272182.5	2354286	3379825.25
P07358	2675741.5	3146216	4661876.5	3044892.75	2939682	2457698.25	1819104.25	2331489.75	3750625	4101586.25	2708275.75	4385389.5	2489091.25	1694753.625	4371578.5	2055470.125	2344632.5	2922917	3726304.75	5224660.5	3148693.5	2068228.5	2984594.25	2083149.25	4676841.5	1455747.125	3804006.75	1496443	2101970.75	2308170	2266713	2223021	2834565.25	2891833.25	1686130.125	3683929.5	2214765.75	4149885	3082618.75	4866302
P07360	2144755	2399554.5	1071472.625	1892196.875	2177586.25	1942552	1582518.875	1908767.875	2091020.375	2530251.75	2019526	1873300.75	2071765	1452263.125	2609559.25	1399467.75	1854222.5	1775051	2103652.25	3239444.25	2184314.25	1285984.875	1971899.375	1749161.25	3044151.5	1029258.125	2535679	1056384.5	1351014.25	1346616.375	1400660.875	1267356	1755211.25	2220192	1467977.75	2309227.5	1361549.75	2692760.75	2041449.5	2990370.5
P07437;Q13885;Q9BVA1	NaN	Filtered	547165.3125	Filtered	17860.943359375	63256.7890625	Filtered	0.7096827030181885	Filtered	483257.65625	120400.46875	27605.94140625	Filtered	80891.5546875	0.7039260864257812	12440.27734375	102159.4140625	Filtered	70347.453125	9372.9892578125	41512.53515625	NaN	Filtered	51835.53515625	NaN	19804.41796875	NaN	294907.53125	70089.71875	NaN	126244.390625	17569.783203125	55645.78515625	Filtered	NaN	Filtered	35432.58984375	NaN	Filtered	Filtered
P07477	138006.375	128412.828125	121636.78125	72035.0625	380194.4375	20929.826171875	69745.1015625	247464.796875	51715.57421875	30132.146484375	55737.921875	23580.982421875	86994.4140625	42825.046875	42371.18359375	167349.1875	77457.6953125	126170.96875	133373.921875	53342.8671875	39481.48828125	174192.34375	141291.671875	113075.7265625	38293.046875	147685.890625	188788.609375	151619.140625	72296.34375	15723.5380859375	46023.75390625	85690.4296875	73969.453125	106506.4609375	446642.0625	129889.0859375	395840.59375	1334822.875	81584.203125	88362.15625
P07737	27116.08984375	13324.44921875	535770.6875	NaN	NaN	231411.65625	151966.359375	39462.46484375	61114.68359375	1461792.875	546062.9375	71184.46875	23012.337890625	463322.90625	55203.71875	152908.96875	58375.6484375	220276.78125	425419.84375	40427.1484375	189018.1875	23237.646484375	NaN	295923.1875	34474.234375	49368.9921875	17298.505859375	787764.75	200626.578125	26450.43359375	380477.40625	54356.87109375	127079.75	21522.666015625	9351.30078125	14623.8828125	121597.9375	36372.91796875	29183.009765625	18365.611328125
P07988	Filtered	Filtered	Filtered	Filtered	76549.4296875	8548.22265625	Filtered	Filtered	Filtered	Filtered	Filtered	Filtered	Filtered	Filtered	Filtered	6454.41943359375	Filtered	4393.0224609375	Filtered	Filtered	39347.0703125	24563.775390625	235120.53125	13270.3447265625	12202.1123046875	16492.2265625	9360.14453125	46874.31640625	8743.779296875	202427.453125	24891.9765625	142031.015625	100167	128778.2109375	57467.765625	69541.75	8790.5185546875	114006.484375	34745.9140625	46052.55859375
P07996	8925.58984375	37827.546875	387875.5625	14478.658203125	83333.015625	103881.8046875	11777.3076171875	17005.474609375	35265.80078125	1144164.5	316305.09375	33431.49609375	28855.580078125	259956.28125	9.034704208374023	25653.869140625	32043.544921875	81581.9375	181951.640625	11207.583984375	128278.171875	20454.310546875	3960.6767578125	109329.2109375	NaN	92317.96875	112405.2265625	394738.5	144087.3125	40192.73046875	191127.390625	78454.390625	136486.09375	94.14464569091797	9417.50390625	14213.478515625	99628.5703125	286167.40625	16942.986328125	32720.685546875
P07998	1141525.25	1047907.0625	939195.8125	1050517.625	393723.9375	1315442.375	467168.46875	1263433.375	1222535	565967.5	1229931.125	1137743.875	1186311.375	916254.5	1188819.625	977604.8125	1729256.125	979065.4375	899183.5625	764098.125	1661429.625	887031.5	868213.6875	1236896.375	1616592.375	1323906.375	357053.40625	892590.9375	1719522.5	869285.875	1515952.625	1135000.75	598570.6875	1381481.875	242697.1875	1357439.125	578859.4375	982216.5625	872906.3125	588764.625
P08185	2417283.75	2357571.75	1242611.75	2876151.75	4066903.25	3253185.25	4613548.5	3250304	2565535.75	2497831.5	2155133.25	3161112	3809653.25	2542534.75	2787942.25	3942718.25	3425950.5	2869899.5	3000487	3331815.25	3941482.25	2546329	3417618.5	3614758.75	2895986.5	3625801	2574808	2762713	2574830	2647822.5	3357952.75	4618972.5	2516096.5	4045973.5	3485408	4896077.5	2833815.5	2739484	2563146	2395260.75
P08294	96266.7265625	1533200.625	33364.1484375	66467.1328125	9391.1787109375	56431.89453125	22210.55859375	57426.515625	65740.8671875	85458.8203125	74340.90625	274947.9375	72146.1796875	64362.55859375	97578.71875	128665.3515625	120439.765625	236348.984375	329924.21875	92183.875	500535.9375	281279.21875	152759.234375	88294.8984375	2682.27587890625	225685.734375	121064.7734375	444515.71875	620813.4375	770218.3125	91649.4140625	1002852.9375	25137.33984375	66365.3828125	129940.109375	178404.25	87003.25	387723.15625	125255.375	203211.90625
P08514	11.986066818237305	2.3647258281707764	215031.015625	480258.34375	997685.5625	50589.50390625	818881.3125	Filtered	194240.703125	975223.875	212433.890625	58911.5234375	NaN	162438.34375	79905.1796875	204.82733154296875	127.92091369628906	97.06906127929688	1716.4300537109375	NaN	45804.421875	8487.1884765625	31365286	34065.6328125	60374.05078125	359.47637939453125	18.88950538635254	61139.015625	105136.96875	79070.9375	65391.140625	229.90650939941406	123295.28125	136005.984375	7.225520133972168	7974.88671875	31411.935546875	NaN	393336.90625	Filtered
P08519	2216252.5	2822466	784108.375	4703615.5	9431300	2875737	2508268.25	2287486	4088256.25	6167057	2150359	2456093	5374143.5	15105151	1165561.375	1699111.75	4643298	1114725.125	1509301.5	3262900	1203739.625	521107.875	5728561.5	5157403.5	1229294.875	1048430.125	1237181.625	4300046	1981765	754485.9375	5465923.5	4636898	913838.375	22380884	1162837.625	596943.6875	6638128	6856558	2070097.625	6055742
P08567	Filtered	Filtered	982162.9375	Filtered	Filtered	67538.5546875	Filtered	Filtered	Filtered	555082.5	114359.6953125	12882.35546875	NaN	120924.046875	NaN	24302.8046875	Filtered	Filtered	379098.46875	33747.53515625	139017.75	NaN	30378.072265625	269549.03125	1014.0156860351562	162331.203125	45.90328598022461	948148.5625	380875.40625	27183.2734375	91861.5234375	67693.15625	313254.15625	NaN	Filtered	8.58090877532959	242251.34375	Filtered	12536.8740234375	Filtered
P08571	808377.0625	1819476.5	1771028	1118312.25	1396054.125	968680.0625	790435	1424746.625	1727034.25	1576745.625	1410539.625	1783061.875	937312.375	1048361.9375	1242738.75	1113271	1082360.75	1112315.875	1097649.375	1950224.625	1544148.125	481711.625	668469.3125	842890.1875	2295910.75	784247.3125	1205309.375	634737.9375	802880.5625	965945.6875	975448.8125	1632880.625	684095.9375	1314384.75	1224728.75	1571967.625	722823.625	1082603.125	1469590	1241779.125
P08603	15506562	16562460	13850169	15906178	16495599	13676656	14120977	16548899	13197040	14035301	11776197	13076269	16674326	15643017	12400849	16245349	15500459	14485935	13259546	14869160	14623988	11548066	14041336	13878257	14354470	12978898	15556396	9666167	14242541	14513729	14218902	14562701	15356468	14630954	18736762	15855689	13065214	12751567	12350277	12410710
P08637	211354.59375	208929.0625	211557.484375	153836.890625	271810.125	469487.6875	325453.40625	341647.25	213108.328125	222971.75	428224.9375	225183.09375	231097.84375	191217.78125	177026.8125	229622.890625	329557.40625	270658.5	270485.75	137626.34375	190852.984375	153418.09375	205791.78125	295297.65625	229316.984375	254989.890625	205193.75	276685.125	319940.25	419480.71875	177159.953125	368851.625	243310.796875	200172.84375	285853.3125	286969.96875	113729.5234375	274993.5625	266204.6875	36606.82421875
P08697	7131934.5	8981557	5726272	7472000	7610205.5	8483403	8896514	8032404	6882949.5	5774054	6373641.5	6492410.5	10091480	6237216.5	7298306	9476391	9777331	7255684	6832649.5	8370403	7142005	8356701.5	6798667.5	6694301.5	8155222.5	8583749	8883176	7513552.5	7001822.5	8621148	7140027.5	9436132	8527797	8569757	11760136	6942910.5	10424504	11183404	9973593	7022783
P09172	NaN	1475.794921875	1656536.375	Filtered	Filtered	Filtered	69353.671875	1353.39697265625	NaN	Filtered	Filtered	NaN	Filtered	NaN	Filtered	Filtered	Filtered	Filtered	Filtered	Filtered	Filtered	Filtered	Filtered	Filtered	Filtered	537561.5625	Filtered	Filtered	95777.21875	Filtered	Filtered	Filtered	957957	310509.125	936067.875	Filtered	86543.109375	Filtered	Filtered	Filtered
P09871	4435912.5	3649224	8217043.5	5170917.5	4086586	5211950.5	3431847.75	4528702	6416391	6209335	4357716.5	14081773	4819922	4203547	7682471.5	4376669.5	4990671.5	4816420	7408172.5	8494027	3384228.75	6072762	6491354	3777705.5	9991108	4893323	6152702	3316302.75	7330222	6083092.5	4519304	5051712	4862381	3915183.25	5311190	6956591	3675856.5	5968696	8494257	9966341
P0C0L4	49216172	48683176	37809040	48052324	44127732	61235272	36118684	25349934	36040776	55593180	45357308	31426182	52291616	49125540	52062308	51153216	23849056	24745060	35539944	43009908	37684464	52343164	15546898	29605530	32935828	35035212	42631036	17635936	46655768	42282528	26425244	9325657	16790826	51704100	47895692	74250720	45568992	34190012	6855314	16824968
P0C0L5	9489044	10409364	4925986.5	8227549.5	5707392	9001010	8295335	4222574.5	6402669.5	8650782	11145349	8086348	13812791	8729083	12900828	9673477	3740313.5	4583575.5	6616747.5	10055233	6528817	8732843	2981446.75	5816555	6241017	4310299.5	10601710	6827111.5	10022394	10172288	3410326.25	2209186	5172357.5	11385003	12410344	9122294	9983107	6697906.5	3166962	5421057.5
P0DJI8	433171.5625	156380.46875	9225995	260055.78125	4802015	1648275.5	419736.71875	247618	530333.4375	547139.375	186393.421875	425331.625	361059.15625	393417.8125	223405.75	480736.625	157953.140625	54971.80859375	424742.75	168461.59375	4576969	225360.3125	3939398.75	1734682.875	57544904	1476091.75	53502380	1526558.25	6249525.5	15065708	391560.5	293164.40625	106814.53125	2903270	19129582	9826761	104908.3515625	2751205.5	4985338.5	7361548.5
P0DJI9	95911.90625	6863.04931640625	193983.421875	2185473.75	326031.90625	612925	NaN	10135.1953125	69543.90625	17138.697265625	NaN	27775.78515625	NaN	187479.765625	Filtered	10351.2109375	0.7879120111465454	NaN	7170.00048828125	73781.7109375	1029471.875	23702.42578125	1734206.125	663538.5	27224006	227815.734375	23732188	140.35853576660156	1416696.875	4074412.25	61454.48828125	52765.99609375	39935.76953125	724566.125	6194727	1532189.25	9502.4326171875	1001386.6875	821283.5	820903.1875
P0DML2;P0DML3	925.6650390625	NaN	8503.029296875	3499.50244140625	Filtered	714089.4375	107943.5625	5154.23388671875	Filtered	896.9749145507812	Filtered	6438.23876953125	Filtered	0.3898474872112274	0.3717787265777588	NaN	3846.5615234375	Filtered	NaN	Filtered	Filtered	NaN	Filtered	Filtered	32730.03515625	71550.8671875	47276.9765625	Filtered	227.4101104736328	Filtered	Filtered	NaN	NaN	81506	76204.0703125	10176.671875	NaN	Filtered	4.155282497406006	Filtered
P0DOX2	127852800	175892720	195077840	146442672	135689952	176717232	134557568	219278800	113351224	232227264	272601376	163012016	260029504	184399152	291250944	138656544	265050400	276718720	201657856	49483068	287798048	158031216	176948576	288107296	170098000	140273632	263031440	85055576	110661592	191972528	192624816	76658568	141708560	299909408	132945856	87136720	146765600	184370848	102997352	131801960
P0DOX3	984900.0625	565286	776028	657848.375	307774.625	380302.59375	401302.65625	449010.96875	616491.5625	1469550.625	2056110.625	1982219.375	1825029.375	1236835.625	663749.25	337866.875	323820.375	333963.40625	5563767	733281	1368737.625	785793.375	2021243.25	530810.75	264957.46875	287654.96875	656633.75	260388.4375	295177.34375	773944.625	1453260.125	481703.90625	465018.5	4718738	408221.9375	159501.96875	870668.875	449869.40625	215484.5	514404.03125
P0DOX5	614998208	967131456	673912000	1001320064	537643584	854278848	869832704	1054737344	1036197504	1118654208	962674560	836747136	1087852032	738318528	1016524224	754912832	1504762752	911193536	877669248	820099008	1175411456	821417024	849566784	1216441088	1235185408	1225142784	696881472	684812608	947587584	1006598400	824718144	1468784384	817286208	1369783296	779665216	636387776	276856256	754065664	755088448	596010432
P0DOX6	52388168	85873176	77624960	54205956	37777428	17150244	88970640	178079104	69733632	65502284	31947566	113590648	41790160	165548800	101944984	46635168	159087968	203228320	80077832	66933604	120312040	56105068	226574416	171119472	69479896	234255040	75196128	138818304	75481920	97891288	76955288	461208256	44449900	99784368	16882456	23963740	51941104	118936816	115224024	62165052
P0DOX7	340259872	604692480	362376128	393206528	243623536	404748288	400172288	549732352	465996224	474236128	356310784	371937600	430742208	406394048	522121536	302305344	716205312	524459936	461903040	236033376	632622656	383148544	434799840	644876288	348866432	392286176	406546720	439219648	422804384	367555360	606383872	685197824	348811712	550347712	315527520	219956000	138884816	306908384	353750336	263394032
P0DOX8	304136864	396512224	341056992	399791712	263223920	367363872	358435936	474531936	425958752	450467520	433477888	431787456	444270272	354605792	442373120	387104256	568976768	363903840	391299808	342032640	514003360	479704800	359792800	635076928	445797088	431720928	428076352	370738720	474720224	544761600	448906496	716194752	462933696	799284224	380276608	333867296	277550592	408493728	539565952	371199264
P0DOY2	9484315	13086627	7581732.5	15772763	17850190	10992924	18653884	17013196	15018079	16454708	29340276	17778428	22531192	10809989	18306514	22328192	53329288	14513483	11836546	14181867	21605290	19446272	17317680	25059714	37906200	49585796	20299228	13880369	27315880	99018288	18001842	29690940	62287720	67821536	27058122	44867000	17648868	48184320	55453716	46470116
P0DP01	745053.75	894259.3125	257255	Filtered	385032	199482.21875	650210.4375	1377075.125	173881.890625	558055.1875	838938.5	NaN	Filtered	1252448.125	368338.8125	Filtered	1421559.25	285083.21875	2752917.5	612632.75	930237.125	814891.1875	820277.6875	654243.1875	333430.21875	613263.25	470350.78125	469064.6875	311309.46875	848036.3125	975983.625	1661323.125	659407.6875	3316164.25	3192720	362338.09375	460413.125	507169.875	127738.1953125	176363.046875
P0DP23;P0DP24;P0DP25	NaN	Filtered	84564.015625	Filtered	Filtered	47927.5	NaN	Filtered	Filtered	419005.03125	13213.609375	NaN	Filtered	80126.5234375	NaN	22451.548828125	Filtered	Filtered	13499.6240234375	Filtered	NaN	Filtered	Filtered	25334.064453125	Filtered	Filtered	NaN	260488.625	61613.94140625	NaN	153265.859375	62407.53515625	52524.96484375	NaN	NaN	Filtered	52243.953125	NaN	165303.671875	Filtered
P0DTE1	214927.640625	1503839.375	703399.5625	236825.90625	474004.4375	32388.47265625	357833.375	141093.4375	59614.58203125	463724.59375	440498.96875	306143.40625	858122.6875	360000.46875	247143.859375	31751.443359375	1414350	389775.625	519984.34375	99210.453125	279058.03125	244783.28125	480986.875	521348.4375	275597.59375	542540.9375	566972.75	144508.03125	289604.625	263736.84375	312644.09375	992483.8125	163491.4375	680986.1875	135278.71875	185374.53125	113395.3046875	590477.5625	73322.3828125	74041.25
P10643	7099343.5	3372401.5	10258226	9750292	13818796	7264526	3839097.75	6143167	11783699	4864593	6933715.5	15391820	4880664.5	3661685	8234546.5	6750103	6327677	9827063	8382930	8026146.5	11521944	11831575	11340317	6693573	14814354	6500580.5	7941946.5	11754003	15930189	9834322	10662900	12500250	12449038	9906142	7306140.5	6593839.5	8839256	8146200	22842052	15346393
P10645	176395.734375	35715.77734375	33035.19140625	54015.76953125	176814.84375	41238.47265625	30391.5546875	61096.45703125	59916.0078125	36452.9375	88141.5546875	34431.828125	75790.5234375	129095.6328125	44961.94921875	40039.85546875	72913.984375	115076.4921875	48392.63671875	62439.4140625	134774.75	570557.125	22059.220703125	85310.1796875	56176.26953125	50403.21484375	21687.25	428514.15625	66085.4765625	78489.6015625	396781.5625	447272.71875	50037.70703125	228034.9375	19315.828125	199032.15625	43075.59765625	73588.53125	132125.609375	36377.23046875
P10646	Filtered	Filtered	37026.71875	78988.875	Filtered	Filtered	22868.658203125	122989.8515625	Filtered	22957.134765625	16651.45703125	144219.75	NaN	41203.80078125	20940.076171875	Filtered	58632.5	28682.048828125	101654.7578125	38625.3828125	52951.96875	47732.4296875	31343.849609375	71335.578125	12123.3525390625	85936.1328125	53894.9765625	51398.359375	53276.7265625	120277.28125	69140.8671875	29428.83984375	24948.791015625	25752.2109375	12270.8046875	30253.013671875	40812.16796875	76878.9765625	45552.4296875	35991.8515625
P10720	165184.984375	795309.625	2972932.25	181355.828125	452052.53125	1170432.625	100579.3984375	71246.734375	147440.75	5680814.5	2338749.75	177433.625	309520.25	1779375.875	36592.203125	377162.28125	567013.5	443518.0625	1230376.5	103123.75	1721139	34664.15625	36195.73828125	1179268.5	35565.8984375	1664429.25	1475344.375	3499480.5	1447751.125	417892.03125	1662558.375	682366.3125	983259.5	78831.7109375	93944.078125	115580.7578125	885986.4375	1662701.625	36199.640625	Filtered
P10909	28536282	26390724	30215524	25569726	24991566	32059958	25410796	30071280	35737244	25681590	26168302	36989248	33929920	26108970	37941144	31489960	29945910	30478452	29417538	42373328	19889684	46409456	31660750	20813566	26937596	28535482	31164550	40837876	40360988	38296680	30377666	35297940	33590924	24147252	34601912	41394644	35756804	38721084	56021900	46546080
P11021	37845.0390625	19382.833984375	40342.55859375	NaN	NaN	15970.6083984375	NaN	NaN	NaN	131540.34375	22626.76171875	22043.43359375	13194.6767578125	23962.158203125	18815.84765625	11672.2841796875	NaN	NaN	38991.3046875	14579.1416015625	53113.6796875	14616.958984375	18329.2265625	NaN	39363.1953125	NaN	13660.1962890625	83546.390625	159043.453125	NaN	28441.1484375	21708.099609375	35273.66015625	15378.4541015625	NaN	0.8553879261016846	12675.181640625	NaN	41546.0078125	12947.4912109375
P11142	Filtered	Filtered	16640.326171875	Filtered	Filtered	6971.9609375	NaN	Filtered	Filtered	30257.623046875	6525.009765625	NaN	Filtered	9805.982421875	Filtered	Filtered	1354.4969482421875	Filtered	14790.556640625	Filtered	1610.5430908203125	NaN	Filtered	12194.197265625	NaN	NaN	Filtered	16503.5859375	4427.3837890625	5562.68017578125	10370.259765625	NaN	3768.647705078125	NaN	Filtered	NaN	5699.669921875	Filtered	NaN	Filtered
P11226	1641154.375	408566.03125	238266.640625	1238570.375	237095.40625	736571.25	1034467.5	1088583.625	949790.6875	222935.0625	438168.96875	234175.71875	221605.0625	1273266.125	1276645.5	218592.25	318606.21875	167529.546875	528642	163453.46875	115217.2109375	415594.5625	274217.65625	2016202.375	1301417.875	92872.171875	170603.03125	177231.890625	251109.171875	1009077.75	511236.9375	790910.75	322882.78125	836918.375	970806.375	154652.609375	106543.125	1157617.25	1034542.3125	1406430.375
P11464	NaN	Filtered	NaN	NaN	NaN	1.3935415744781494	81.24346160888672	NaN	Filtered	0.585507869720459	NaN	Filtered	Filtered	NaN	Filtered	Filtered	9.14070987701416	1	3.9555692637804896E-05	NaN	NaN	NaN	NaN	NaN	NaN	NaN	NaN	0.29957422614097595	NaN	NaN	Filtered	NaN	2445.009033203125	4.804119110107422	0.04133768007159233	NaN	4.357509613037109	NaN	0.00028620538068935275	NaN
P11597	99751.03125	152433.046875	100616.515625	119899.1328125	126825.7265625	153636.671875	227511.71875	272136.5	124630.2578125	105927.3671875	113213.265625	224709.203125	174349.484375	167829.84375	226193.015625	182294.140625	182317.109375	170168.875	96657.4453125	171456.375	58837.9921875	24161.1171875	23981.69140625	65153.48828125	26417.560546875	177020.640625	131067.609375	54210.8125	91937.796875	109763.171875	96579.4921875	86600.8125	119532.171875	220640.46875	182543.484375	47314.7734375	144527.625	50042.5234375	60622.40625	110230.4375
P11684	182729.421875	38106.5859375	375594.21875	1243325.125	262103.171875	11850.27734375	121129.375	533017.5	1433558.375	86333.03125	343222.875	249420.3125	594855.3125	379556.34375	611313.75	18484.109375	591455.625	189339.375	170939.453125	506966.375	2437.66357421875	21087.08984375	1230579.875	27123.119140625	143944.40625	326260.9375	7299.9248046875	74227.5	193350.75	404082.5	128934.3046875	204321.15625	9222.0751953125	375802.9375	4536.70751953125	203895.78125	120213.7890625	127214.953125	100128.5703125	67059.515625
P12111	64448.3203125	94467.0703125	116214.1953125	153833.921875	110734.21875	69295.9375	109871.5234375	163697.328125	67373.8203125	146304.484375	105510.0703125	382840.96875	70112.078125	76356.109375	74520.7578125	117673.265625	125207.484375	125237.5859375	127107.3203125	71213.1640625	123033.6953125	108004.078125	147031.265625	107469.5234375	43059.29296875	74522.921875	35483.0078125	66486.1484375	43355.46875	106376.375	64333.3046875	60499.1796875	49594.73828125	110525.8203125	21254.041015625	78699.984375	32647.91015625	74476.546875	21853.767578125	8411.4326171875
P12259	477366.4375	620372.1875	806842	703891.875	795826.4375	448366.5	397531.75	319964.71875	709659.8125	632248.4375	548831.625	1370813.75	437718.9375	430521.3125	850614.25	414448.21875	488429.0625	634567.8125	536363.75	822692.4375	493799.59375	1172704.75	443909.03125	415992.25	899638.9375	429331.9375	804182	843709.0625	639746.9375	568821.875	787804.6875	488671.25	484414.53125	536814.9375	1343845.5	791420.25	1153569.5	1119392.625	986878.375	1759510.125
P12814	27504.2109375	NaN	99816.71875	34221.28515625	38388.671875	85890.1875	50770.91015625	Filtered	24555.14453125	464722.125	155250.328125	13222.6015625	Filtered	191484.953125	63420.42578125	42187.58984375	53866.140625	432695.28125	40615.34375	95532.578125	55270.74609375	22121.046875	60989.38671875	96062.578125	12341.3505859375	32142.806640625	2149.970947265625	305047.78125	84971.640625	23613.6484375	107022.4765625	28010.56640625	83138.15625	14232.2490234375	0.8132880926132202	398.6242370605469	66377.4453125	50660.58984375	51269.99609375	27833.9609375
P12830	1.346537709236145	NaN	NaN	NaN	NaN	NaN	Filtered	0.8627428412437439	12735.650390625	6690.03955078125	6422.9140625	2580.767333984375	3313.662841796875	3193.3916015625	8583.869140625	7622.48291015625	4451.9736328125	6575.47802734375	2071.339599609375	7024.9931640625	NaN	9380.6474609375	NaN	NaN	Filtered	15539.5888671875	1.4098163843154907	1.411165475845337	NaN	6406.3310546875	NaN	17806.701171875	8110.5771484375	2907.41162109375	NaN	10024.87890625	4962.92431640625	1726.4635009765625	4626.54736328125	7879.974609375
P12955	Filtered	268560.1875	440385.9375	241452.9375	20941.099609375	44397.6171875	120964.1953125	258512.6875	120968.8125	306768.1875	370350.90625	368650.40625	590573.0625	256895.96875	299923.46875	187174.46875	478686.03125	130088.8671875	806893.1875	474670.4375	11801.5009765625	268469.90625	190460.078125	196435.0625	98560.65625	70381.4921875	92171.6875	169396.859375	87181.21875	119995.0546875	187438.8125	53316.1484375	119158.1875	Filtered	365578.03125	161531.25	460548.78125	147982.703125	353717.75	254679.390625
P13224	Filtered	Filtered	231147.5	Filtered	Filtered	23654.591796875	Filtered	Filtered	Filtered	501421.34375	139990.265625	Filtered	Filtered	99215.34375	Filtered	35358.18359375	Filtered	Filtered	167355.0625	NaN	124699.1640625	Filtered	Filtered	56579.38671875	Filtered	NaN	Filtered	329186.6875	107411.8046875	NaN	155197.984375	13619.9404296875	38273.65625	Filtered	Filtered	Filtered	31530.427734375	Filtered	NaN	Filtered
P13598	78396.3828125	35950.87890625	27314.5625	46445.8828125	86067.5625	28422.98828125	58333.703125	51657.94140625	47789.3125	34570.7890625	30118.220703125	70134.9453125	156128.609375	81668.65625	83511.578125	230944.84375	45632.87890625	75564.1640625	131571.0625	30763.30078125	157489.890625	14331.3642578125	138972.484375	245613.28125	62683.2890625	88425.7890625	54814.06640625	105806.7109375	76120.4609375	128953.234375	116158.0703125	84633.6796875	36133.87109375	28726.265625	40368.8203125	55278.40625	26693.82421875	24673.6796875	150508.359375	29652.115234375
P13645	550129.4375	696698	60138.82421875	NaN	16813.33203125	50780.82421875	17207.30078125	17758.6328125	9866.6455078125	7577.400390625	31988.080078125	12896.71875	26462.552734375	11494.671875	8396.4287109375	12910.8359375	30112.333984375	9375.021484375	159582.65625	6772.63037109375	17813.95703125	87788.6953125	61991.3046875	29571.16796875	13457.8447265625	18768.841796875	102836.4921875	30558.091796875	20785.51953125	102530.234375	8106.4599609375	28125.57421875	12698.994140625	424583.15625	30411.76171875	8569.109375	71272.234375	4465.95556640625	96574.0859375	255691.671875
P13671	4234918	4313179	6673241	3794787.5	4806527	3809653.5	3564091.75	3626653.25	6235143	4649704	3830752.25	7670307.5	3968946.25	3954739	6506371.5	3771813.5	3250481.25	4134593.5	3963872	7592816.5	3702746	3836601.25	4751627	3419113.25	7298062.5	3601445.75	5687678.5	4115139.25	5317231	4911330	4646843.5	4304146	3971563	3988823	4902585.5	6210021.5	5026793	4853162.5	6367150	8672961
P13727	212518.375	27103.861328125	17234.98046875	59033.375	164517.390625	26828.662109375	2573196	40383.6015625	12630.62109375	25296.41015625	61916.53125	51420.90234375	169509.015625	92974.53125	39532.21875	41489.09375	213686.875	196037.234375	168670.140625	99519.734375	6600.2666015625	6.2397308349609375	17785.501953125	23884.564453125	61380.62109375	53627.421875	81847.75	40458.35546875	71507.453125	101708.4140625	12716.875	114293.984375	48191.85546875	6952.3681640625	17726.771484375	14642.1826171875	50124.39453125	71997.8125	20157.439453125	6393.9384765625
P13796	60648.93359375	33262.87109375	49572.12109375	37729.60546875	45356.140625	126280.140625	46771.09375	40909.95703125	60753.75390625	89493.359375	111679.5390625	20564.544921875	73450.9609375	77358.203125	62684.22265625	87339.671875	88149.734375	108700.7109375	27752.59375	47345.39453125	20458.607421875	91327.65625	56178.80078125	66000.8046875	147883.921875	77565.9453125	75664.40625	79566.765625	53844.44921875	267928.46875	107299.3046875	111883.65625	70276.15625	77328.6796875	132972.5625	156298.015625	149414.125	141256.21875	201301.65625	128300.6640625
P13987	401903.0625	375571.40625	388393.125	194186.8125	123497.5625	130215.046875	230010.296875	635940.0625	275946.09375	188728.3125	299856.03125	322762.125	460724.625	219850.0625	223536.5625	126611.4296875	535560	236906.890625	238812.203125	384366.25	653215.0625	196837.578125	188772.9375	274534.375	181532.75	236400.046875	135704.09375	182254.078125	287630.625	464896.46875	438851.0625	124582.21875	57396.31640625	269864.5	24343.244140625	453623.6875	123877.2421875	271831.4375	82346.015625	133364.9375
P14151	88958.78125	211034.75	334016.125	101718.703125	132115.734375	372895.125	227049.46875	129421.109375	46956.83984375	167315.9375	152521.84375	168771.59375	224123.3125	278146.6875	148691.828125	14146.552734375	156209.078125	141623.96875	192176.796875	141230.953125	49732.30078125	103406.34375	113728.015625	337894	65801.8828125	261850.59375	141458.875	126707.4375	156257.984375	449436.6875	72187.4765625	129262.921875	101082.7265625	80486.3515625	91001.2265625	101443.515625	144715.546875	165648.71875	116354.6640625	85883.8203125
P14543	NaN	3.890561103820801	NaN	NaN	NaN	2.063387155532837	Filtered	NaN	NaN	15.228167533874512	2.349135398864746	NaN	NaN	NaN	0.6325233578681946	Filtered	0.0782555341720581	Filtered	0.6582173109054565	0.6181743144989014	NaN	1.0159368515014648	NaN	NaN	1.6517952680587769	NaN	5.907600643695332E-05	1.2061609029769897	NaN	3.945929765701294	Filtered	Filtered	0.05498413369059563	Filtered	NaN	NaN	0.6137794256210327	NaN	NaN	1
P14618	263498.28125	91324.6953125	1751196.625	31538.97265625	136338.515625	26458.947265625	288384.875	65163.6796875	84011.8046875	905168	352535.46875	138.50234985351562	521329.5	144511.109375	94397.9921875	31970.478515625	1313.1468505859375	498804.1875	246285.84375	279501.96875	725150.5	1706.754150390625	2199.736572265625	76496.75	402013.625	15296.0966796875	16002.8203125	471411.375	112523.7734375	33522.16015625	101564.984375	244497.40625	80007.3046875	539218.4375	961140.3125	191890.28125	92664.0390625	45580.52734375	12580.583984375	373597.21875
P15169	527562.5	919079.5625	2060843	847700.5625	1506512.25	1185215.875	1206100.375	819167.375	1858944.125	980316.6875	1077430.125	1849307.625	836344.5625	690686.6875	1450066.25	933280.125	1113836.875	1360829.875	1226520	1742814.5	631077.0625	1629759.875	1053103.75	619981.875	2186473.5	678414.875	1852427	1053766.75	1340341.75	1060896.75	1616901.125	734597.1875	1177123.5	497421	1869643	1405936.125	1560268.5	1161254	1969773.375	1878415.375
P15291	0.000139788375236094	2.59173321723938	NaN	0.0001735499972710386	NaN	NaN	6.685893535614014	3.657197952270508	6.598901271820068	NaN	Filtered	6.98600959777832	0.0001937562192324549	0.00018495414406061172	0.00012405887537170202	NaN	0.000164496959769167	Filtered	NaN	NaN	0.00022487044043373317	0.0001613739732420072	NaN	NaN	NaN	0.0001355689746560529	Filtered	2.749738931655884	NaN	NaN	1.326867699623108	2.0181002616882324	3.150141477584839	2.632476806640625	1.4808582067489624	NaN	1.991057276725769	2.22487211227417	0.00016062879876699299	2.4298434257507324
P15814	1325652.375	308410.09375	1917075.625	1042323.0625	3093477.25	222217.796875	2851.138671875	1225757.625	177459.9375	1938513.5	4084708.25	2098165.25	2290929	97285.6484375	911023.0625	291746.40625	3784572	1003048	1327356.875	5177.51611328125	5503759.5	398425.0625	361058.65625	4312437	1343793.75	1042123.25	986998.0625	95642.953125	432783	348958.625	1723721.5	2528569.75	1539774.125	3378114.25	358142.625	774434.9375	707973.4375	375417.3125	123417.65625	945419.8125
P16070	721887.25	575622.375	256604.546875	583900.1875	407655.78125	675750.25	418164.3125	554715.9375	405939.21875	293632.90625	355060.78125	531573.625	646327.25	578393.3125	443715.625	463622.875	683924.9375	658244.8125	563798.375	344608.90625	604705.1875	493597.875	454153.1875	504076.65625	309866.8125	619641.4375	322195.9375	529320.5	408711.875	526569.5625	416680.84375	547477.75	320692.59375	554020.625	429226.0625	473083.84375	501067.5	609501.6875	422202.34375	370289.125
P17936	1041387.75	663497.875	277016.53125	858455.75	304497.375	1187821.125	872103.1875	1038858.5	554580.9375	363710.625	685351.625	884042	726194.6875	1080739.125	807575.25	664263.25	670614.0625	363067.1875	882011.1875	1127205.375	95767.96875	222313.203125	124673.984375	584737.3125	252043.546875	448641.5	605329.9375	485188.875	304697.125	293628.34375	39436.3125	419315.46875	240834.96875	184612.265625	139466.984375	283232	670930.75	141793.21875	229215.796875	246076.09375
P18065	431578.03125	401677.8125	252824.484375	326734.59375	434265.65625	154007.859375	154583.421875	391015.53125	420806.1875	508702.75	177675.578125	611287.75	528927.875	479526.53125	552245.125	135758.890625	169079.859375	432005.625	202647.921875	231804.03125	843973.75	234043.875	336331.5625	326838.1875	232290.125	227660.703125	111134.390625	612247	251440.703125	435696.53125	345942.875	606959.25	240408.171875	799569.5625	415202.5625	115651.8515625	470334.78125	447847.28125	273221.375	409464.15625
P18206	17063.91015625	0.5161104798316956	229222.09375	979.4462280273438	3138.4521484375	23843.30078125	3195.872314453125	558334.5625	2120.515625	438296.6875	130558.203125	3436.488525390625	3090.9912109375	117540.6875	1551.5989990234375	36349.8828125	1416.31640625	1275.8466796875	73672.015625	982.2762451171875	75697.8828125	5281.76708984375	NaN	31131.6328125	6218.1474609375	16726.75	158.7327117919922	166223.453125	64137.7734375	17766.0078125	114226.171875	49590.62890625	47516.58203125	4126.58740234375	11164.806640625	2680.21337890625	53945.765625	7889.8037109375	3433.830810546875	2859.0634765625
P18428	2416852	2278695.75	2395211.75	1751657.25	4216060.5	2320675	2363941.75	2298032.5	2845383.25	1165127.25	1798694.625	1999348.25	2689646.5	1633317.5	2054900.375	2001230.25	2595202.5	1920568	1727569.75	2383393.5	3855382.5	1126956.75	3067002.5	1949824.75	6920658.5	2506465.5	4946047.5	1043242.9375	2914385	5599402	2513101.25	1681115.25	1011910.1875	3534821.75	4305203.5	4282301.5	1036913.6875	2653219.5	3177951.25	3197774
P19320	167709.046875	226473.28125	67787.7578125	130470.59375	173301.90625	86015.1875	104967.4140625	77426.375	126080.2265625	57688.08984375	154643.140625	153909.234375	167896.703125	125030.765625	132716.828125	109830.6953125	107367.234375	277304.5	65945.078125	112208.140625	172480.484375	97480.5234375	374276.96875	163538.9375	190695.296875	148735.78125	129153.3828125	232063.921875	282134.03125	192013.375	214520.109375	235851.46875	121903.6875	114777.1796875	145343.171875	230845.375	109053.5234375	151957.828125	447531.25	124474.625
P19652	74364072	68666784	65642488	52709064	57602568	68439496	34326552	58080644	68835384	57812032	54496924	55728332	72164408	51578544	75264408	82700560	62228452	34584116	20777610	48070956	84521248	39171540	58615168	61730876	54313456	55353660	74291544	39872024	44615468	108619784	58341424	60283700	49724316	76423640	100116896	66464224	60034060	31248300	70825568	66703792
P19823	35389936	33728232	25033404	22288936	23569806	25467204	31140642	29594448	28873924	22365796	25378048	29474694	29350338	28348796	30025648	26948002	24916280	33982304	31290996	33678188	15649881	30095196	22384652	18566420	18457082	22304224	22745716	24572344	21978078	18859944	15512152	22765278	21549896	23111160	23431050	23243494	36013560	29454252	25996502	27552650
P19827	16251243	16181895	14654182	7725057	12641852	14668828	13854777	15081828	13733283	11103148	11338423	13687191	14228595	13151352	12590536	13652969	10485543	12332798	15773850	17994132	8944887	12764378	11447589	9649962	10062675	12788125	13049522	12731874	11542835	10434965	8504622	10344027	11996914	12329912	12295414	12535616	16744626	14710345	12096617	13562118
P19971	Filtered	Filtered	1.3178629875183105	Filtered	7.486494064331055	NaN	NaN	Filtered	Filtered	4.38739538192749	0.6641578078269958	Filtered	Filtered	1.0995205640792847	Filtered	Filtered	Filtered	Filtered	0.59832763671875	Filtered	1.77248215675354	0.000259323074715212	Filtered	NaN	NaN	NaN	Filtered	1.5576525926589966	2.142699956893921	NaN	Filtered	Filtered	Filtered	Filtered	Filtered	Filtered	NaN	Filtered	0.0002841932000592351	Filtered
P20701	791644.0625	810681.125	619405.6875	371516.34375	1238974.625	556176.4375	611325.25	444530.75	410039.1875	739350.625	483988.90625	431687	618585.875	275939.03125	530941.5625	409999.25	480710.0625	61680.86328125	540638.6875	409112.8125	575366.4375	451178.03125	916683.25	611767.625	1256204.125	979604.6875	651601.3125	901152.3125	639643.8125	589453.9375	676524	1266038.125	598287.8125	1145333	2410705	596734.1875	1337919.5	624142.25	1162552.75	488491.0625
P20742	1007354.75	532566.0625	4863566.5	1133619.75	3469260	6204163	312117664	10544498	9908380	14979983	25331158	2907043.25	26586416	3268435	673700	2574760.5	93187.640625	14333242	4200577.5	292412.90625	888146.25	152359.6875	1029077.875	2687742	450845.71875	2952051.75	1067645.25	8608374	1765748	643820.625	5906521.5	1811382.5	2244189.25	1666827.125	4651987.5	1503267.875	3747807	5457534.5	1095601.125	575206.3125
P20774	41730.94140625	38113.75390625	139788	92264.140625	81109.921875	85387.125	37125.91796875	67728.625	247015.15625	22392.2109375	118909.6171875	284060.5625	93443.90625	66932.859375	121516.390625	210042.859375	126179.484375	147937.0625	142017.1875	76240.9609375	132748.96875	163133	115359.9375	139096.875	79776.484375	60940.609375	126335.90625	109746.671875	66948.484375	88449.4296875	71638.1484375	73544.6640625	61217.32421875	65764.546875	25408.556640625	100717.7578125	118361.46875	139543.40625	193703.71875	114512.21875
P20851	1591916.625	1262261	1192827.375	1452562.625	1860208.5	1488909.875	965852.875	1471202.875	1439733.375	1066373.875	1416386.875	1323322.75	1561680.625	1685937.75	1366425.125	1742510.75	1660794.125	1056534.25	1298571.375	1502832.375	1509975.5	1555339.875	1663969.25	1585141.875	1344897.125	1388823.125	1572661.875	1450987.125	1467634.75	1836080.25	2464867.5	1381885.5	1478899.75	1564658.5	1403024.625	1187001.125	1513658.75	1193075	1293510.625	1261428.125
P21333	124473.375	14079.5322265625	545717.8125	32329.4453125	31544.755859375	64922.20703125	3932.18896484375	3335.900390625	4232.0859375	764071.5625	156449.296875	26745.74609375	2452.7861328125	186742.609375	5886.630859375	30340.6484375	9263.4384765625	4342.443359375	227009.953125	612.5692138671875	52167.87890625	8596.990234375	349.879638671875	83552.59375	8701.3447265625	67125.4609375	3722.464599609375	408095.40625	129977.296875	13849.2099609375	139306	32528.5625	106345.1640625	96386.3828125	69.8850326538086	1880.2156982421875	90503.671875	772.166748046875	2775.486572265625	1242.11181640625
P21926	Filtered	Filtered	33506.99609375	Filtered	Filtered	35277.1640625	NaN	NaN	Filtered	203893.3125	27825.26171875	Filtered	Filtered	90431.8125	Filtered	0.7133780121803284	NaN	Filtered	30842.884765625	Filtered	12503.7451171875	0.6546447277069092	NaN	Filtered	NaN	6823.59228515625	NaN	166684.375	30088.2421875	Filtered	47215.33203125	Filtered	19103.787109375	6526.5419921875	46557.140625	8006.0126953125	13164.02734375	9328.7490234375	37068.97265625	111179.5234375
P22352	281282.03125	252234.6875	236565.390625	190276.484375	262311.15625	50120.7421875	148216.4375	266842.46875	319408.75	145373.703125	245302.703125	184409.515625	200665.96875	245211.8125	234328.609375	294031.34375	195755.1875	487670.84375	208183.3125	148510.34375	632634.375	820184.0625	620228	1004355.75	585740.875	457388.34375	801329.1875	908452.4375	448221.84375	614059.375	301874	784763.25	780220.5	100757.796875	1301814.25	306542.46875	459760.03125	509825.40625	1213592.5	692705.0625
P22692	272835.09375	205077.171875	189289.90625	224770.328125	150379.671875	101997.09375	151848.375	235090.859375	180055.4375	129099.1796875	223348.671875	231361.578125	218445.078125	175504.375	152715.671875	258202.75	122434.28125	131868.609375	72045.015625	181214.265625	132383.71875	98052.953125	129801.8203125	145853.28125	193008.328125	208268.8125	246154.015625	121952.71875	154715.484375	352220.03125	245695.75	161332.8125	103761.5546875	167636.1875	16327.3564453125	204379.71875	159168.1875	180110.75	1746.8853759765625	102903.9609375
P22792	1915140.75	3751804	2522751	2746237.25	2620553	3776534.25	3305505.25	2450281	3835437	2277555.75	4822210	2290945.5	2838311	2668935.5	2599251	2881058	3095043.75	3144774.75	2607401.75	3354025.5	1946132.25	4423955	3339986.75	3137275.25	3829349.75	2182742.75	3811429.75	2751264.5	2385808	2698159.75	4531158.5	2538551.25	2536290.75	2153500	6093493.5	5006393.5	3524535	2829885	2915551.5	2837915.75
P22891	93897.65625	212714.09375	71001.171875	66327.953125	32226.3984375	217724.703125	107908.6796875	211449.265625	9914.705078125	58445.51953125	79771.90625	44037.91796875	141884.640625	103108.5	39543.9765625	180786.171875	48327.03125	140455.421875	267872.09375	86777.7109375	25608.39453125	62955.69921875	159096.546875	60366.8984375	199532.09375	140901.9375	72393.7734375	206461.1875	183300.4375	82359.4765625	237766.265625	161294.234375	60221.9765625	169904.65625	323767.125	92659.75	200640.078125	115486.0546875	175583.296875	139126.09375
P23083	4851780.5	8548811	1557537.625	3533916.5	3695863	3018278.75	3556257.5	6411693	7291626	8055258.5	4013128.75	5417592.5	3774439.75	2292840.5	17852410	6263730.5	8222594.5	2998906.5	2007444.75	2994376	5073061.5	5077702.5	5422239	8394954	1708795.625	2281528	700104.875	1170542.625	4280474	5686488.5	1731476.5	8053206	3429797	2428884.75	6066169	2458410.5	1323691.625	6935531	2376303.5	1850638.5
P23142	1433193.125	1994975.75	1414619.5	2006567.625	2265709.75	1813016.875	3216183.5	1514182	1722580	994954	1875063.5	3697874	1313194.875	1417856	1920776.5	2017859	1603011	2225265.25	1294981.125	1080875.25	1054104.375	2228802.75	1722986.25	2092935.25	2009815.375	2437775.75	2586459.5	2444810.25	1678813.375	2160061.75	1998139.5	2283852.5	2685783.75	2546392.25	3068885.75	2355785.25	1626794.875	1741106.75	2157049	3004070.5
P23528	37418.140625	80193.859375	255046.140625	26164.34765625	1.8094104528427124	170903.859375	1261.21875	NaN	3039.185546875	7255280.5	1450186.875	64015.22265625	1411.4678955078125	328052.40625	27835.34375	48323.7421875	140.08389282226562	Filtered	307194.25	2165.78271484375	81446.6875	11512.765625	13848.412109375	93858.2109375	17738.080078125	71105.671875	9.875650405883789	628687.8125	468071.75	3097.7890625	367858.46875	128961.4453125	481192.59375	9.53355884552002	Filtered	13.056007385253906	255667.703125	Filtered	24077.025390625	7.0919318199157715
P24592	1274986.125	871453.875	658056.375	698303.625	160009.8125	668212.3125	655712	1098634.375	502975.9375	713964.5	805852.4375	590038.6875	1042098.8125	820477.75	471931.8125	631909.875	1402057	889963.5625	701539.5	1186215.25	280866.59375	721632.5625	298363	699081.4375	712847.25	899159.75	829902.0625	731156.6875	824683	447906.53125	873918.3125	733380	249571.328125	296100.71875	102117.5859375	548727.4375	321099.125	656381.5	411860.6875	362594.9375
P24821	0.0997859314084053	NaN	NaN	Filtered	2.7052910327911377	0.0913371816277504	Filtered	Filtered	NaN	3.433688163757324	NaN	NaN	6.160990596981719E-05	2.775331497192383	Filtered	16.2703857421875	Filtered	Filtered	Filtered	1.3115226030349731	NaN	0.6229495406150818	NaN	2.103252649307251	3.356379270553589	NaN	NaN	NaN	NaN	1.95451021194458	Filtered	NaN	NaN	Filtered	4.776366404257715E-05	4.86208963394165	0.5878145098686218	NaN	1.2475221157073975	0.21508751809597015
P24844	0.6384609341621399	0.06836842000484467	423.856689453125	NaN	NaN	1380.2236328125	Filtered	999.6911010742188	0.057931870222091675	9017.0830078125	1960.789794921875	0.04880478233098984	0.05241798609495163	1886.9876708984375	NaN	1.0767278671264648	NaN	690.3233032226562	5331.42529296875	0.15122248232364655	5381.27099609375	0.17792659997940063	Filtered	3377.2431640625	2.1943094730377197	1538.878662109375	0.22332516312599182	17840.654296875	4072.14990234375	NaN	1492.5384521484375	NaN	2565.388671875	NaN	NaN	NaN	2097.63330078125	Filtered	NaN	Filtered
P25311	45856104	34606904	31077012	30253992	19798860	25076024	27505874	33845560	36558632	28993760	27746702	28103412	30729048	35106528	37188484	32913510	30150482	25508628	24572448	29288762	32006088	45256684	31393422	35734124	24529892	38898240	36609484	42543116	30469940	33803440	26466410	35893388	35079968	21851692	31418270	26813754	35052212	37835200	45202764	29863606
P26038	0.6222838759422302	0.6679822206497192	107264.09375	NaN	4556.08447265625	3595.530029296875	Filtered	0.6463170647621155	NaN	6982.078125	60764.734375	15275.0693359375	6493.01513671875	87759.609375	NaN	4669.85009765625	NaN	NaN	39100.8828125	Filtered	22276.36328125	0.7482762932777405	5906.53564453125	7375.8798828125	5887.3916015625	Filtered	NaN	101712.5	51708.83203125	2041.2587890625	42704.42578125	12047.9677734375	NaN	Filtered	NaN	NaN	NaN	Filtered	Filtered	10562.34375
P26927	336970.34375	648587.25	737265.0625	447903.25	527330.0625	467404.84375	401127	476863.3125	557517.875	634016.75	525883.3125	665230.375	582673.5625	560948.375	429276.96875	359433.09375	474574.75	613804.75	525843.3125	939337.9375	518555.78125	453469.28125	410923.75	253826.765625	635115.625	233827.296875	599903	466691.90625	383300.0625	404612.625	471364.125	402955.53125	390015.375	580946.9375	605626.875	542636.5625	442431.65625	452523.28125	739916.75	775345.4375
P27105	862737.4375	225095.015625	169655.546875	NaN	Filtered	13077.912109375	Filtered	NaN	NaN	262052.265625	29853.677734375	Filtered	NaN	28956.515625	Filtered	23001.07421875	NaN	NaN	23302.67578125	18897.017578125	44167.19921875	141011.46875	Filtered	3528.461669921875	Filtered	121047.15625	696853.125	255378.984375	44576.23828125	1909727.125	898.9490356445312	NaN	22701.31640625	Filtered	Filtered	Filtered	40390.3203125	Filtered	10.82707691192627	Filtered
P27169	4201421.5	7791969	6461672	7073633	5666776	7246746	7586956	6619899	7056540	3413526	7077231.5	10386904	5354177.5	6600711.5	8510148	6840993.5	5777309	9129216	6364355.5	8383365.5	4433110	7175191.5	6323552.5	5801950	6766327	5629373	8117822.5	5888643.5	4560380.5	4082019	3969400.75	8257960	4151300.75	4841979.5	6354523	7605987.5	5116290	5504832	6863122	5070598.5
P27348	Filtered	Filtered	20777.123046875	Filtered	Filtered	Filtered	Filtered	Filtered	Filtered	158832.9375	6078.2451171875	Filtered	Filtered	17091.50390625	Filtered	Filtered	Filtered	Filtered	Filtered	Filtered	11982.095703125	Filtered	Filtered	Filtered	Filtered	Filtered	Filtered	23315.640625	19315.666015625	Filtered	60414.7578125	Filtered	12136.734375	Filtered	Filtered	Filtered	Filtered	Filtered	Filtered	Filtered
P27797	NaN	10778.4638671875	101385.2734375	8627.169921875	29053.12890625	18283.984375	9220.1064453125	4711.2568359375	11013.8623046875	69106.5234375	16704.314453125	67509.015625	11921.7177734375	18117.328125	NaN	6392.95068359375	12037.7138671875	15401.8837890625	6066.1875	11904.2939453125	8842.8984375	33642.3125	78666.3515625	2491.7158203125	35757.15234375	3322.2666015625	16974.609375	14334.5771484375	65429.16015625	38312.08203125	3247.3681640625	18526.416015625	27594.853515625	8814.0166015625	NaN	19825.376953125	87032.640625	11729.107421875	151956.0625	19696.71484375
P27918	314478.84375	309797.1875	319712.625	218644.6875	197015.515625	225159.234375	196304.296875	255772.140625	254674.5	254648.25	333868.25	377152.875	458151.90625	321127.71875	218997.265625	224418.671875	614852.375	266668.1875	339402.625	196507.09375	153833.578125	243151.15625	294894.1875	201161.515625	129676.890625	266473.0625	254152.328125	252312.25	521030.3125	218250.21875	266547.28125	310227.75	225481.5	124002.3046875	261529.8125	226039.296875	243345.828125	259070.203125	306005.59375	204203.171875
P29622	3121115.5	2259898.75	832573.4375	1966411.75	1356914.75	1850767.125	2152751.25	2203130.25	1836157.125	1511262.125	1626911	1548044.625	3201542.5	2018794.25	1811366.625	2174021.25	2446983.5	2328419.75	1844250.625	2688418	1246265.5	3791022.5	1938641.25	2323184.5	1238463.125	1943362.375	1629799.125	2829135.75	1781095.375	1820789.125	2107754.75	3427794	2441638.5	1440209.625	1753376.125	1632755.375	3037451	2094343.125	2662394.75	2348399.25
P30043	5879006	341697.375	836643.4375	4044202.75	6389031.5	3652293.5	11509670	4212247	2330223.75	3912871	3145131.75	8257755.5	Filtered	7646924.5	2493508.5	6220580.5	7808142.5	5663548	5119319.5	1598754	Filtered	6071050	3978283.5	1574435.875	98556.2421875	3686989.5	1684438.75	1995923.25	2175077	1446606.75	140333.953125	953855.3125	941408.125	2238112	1081004.5	2917456.5	1057951.5	1527542.75	1410819.75	1829025.125
P30101	NaN	14735.255859375	10539.087890625	18117.783203125	NaN	8819.888671875	NaN	NaN	NaN	79479.5078125	29710.119140625	0.7166847586631775	1027.9710693359375	12225.87890625	51276.8984375	4117.19873046875	31572.5703125	12319.5791015625	8866.5166015625	NaN	3637.544189453125	3.4365170001983643	NaN	252.3095245361328	467153.59375	21058.033203125	2675.354248046875	14796.458984375	2574.752197265625	NaN	4933.43115234375	2221.193359375	6752.408203125	806952.8125	792.2515258789062	93.97477722167969	1623.2508544921875	NaN	Filtered	NaN
P31146	524660.25	Filtered	172651.875	527999.5	385469.21875	69881.0859375	228087.9375	Filtered	Filtered	208980.84375	119657.4609375	202186.59375	Filtered	127208.734375	Filtered	254514.890625	112147.875	86580.8203125	198285.484375	Filtered	110169.828125	148934.765625	Filtered	191002.71875	119162.890625	317235.09375	892358.1875	453723	280006.03125	52446.265625	267448.40625	173589.484375	352934.625	946886.875	Filtered	228390.703125	216956.71875	Filtered	Filtered	369913.96875
P32119	662887.9375	267548	296843.8125	431928.0625	332415.65625	94938.109375	679652.75	196970.3125	109714.328125	77114.6171875	159681.09375	344529.25	88524.7421875	420903.25	148231.96875	541486.125	527292.75	274014.75	254853.234375	16481.79296875	83990.7265625	471399.9375	523525.0625	82778.7421875	198692.140625	521616.03125	406565.15625	134839.453125	703496.6875	225915.640625	108717.921875	156850.609375	239892.890625	135375.03125	171884.28125	201816.90625	250446.453125	268055.6875	104778.5703125	149328.265625
P33151	909275.4375	456273.28125	163477.6875	284091.0625	325649.375	467808.5	298352.34375	331888.59375	731747.625	262971.40625	279640.4375	627774.375	687647.375	667930.875	919724.0625	1486965	710293.0625	458157.125	798375.3125	382234.28125	439591.4375	1095933.5	711405.5	428161.53125	401886.875	788313.9375	435172.71875	702949.25	1148272.125	20053.30078125	997061.9375	745307.9375	1240920.375	578066.4375	543213.5625	396922.375	680531.1875	1378347.5	988.6676025390625	1690585.625
P33908	12324.0888671875	36621.9375	266111	8331.107421875	112385.078125	2839.6533203125	7740.35302734375	96990.6484375	44536.57421875	40377.5703125	36180.15234375	59522.4609375	36427.4296875	1178.69140625	24043.09375	26423.78125	27323.9609375	38110.05078125	29566.47265625	77566.4765625	66102.9296875	82400.3359375	65461.1015625	15059.19921875	57281.38671875	11147.8017578125	NaN	14975.4072265625	46496.328125	27631.51953125	63.088661193847656	6766.33544921875	17134.064453125	19495.880859375	14494.8359375	25163.513671875	6809.28271484375	15012.6494140625	27876.435546875	40269.47265625
P34096	158358.5625	35619.91015625	222163.890625	239266.234375	162412.5	120413.5	87372.1875	117429.5078125	117349.3828125	62708.46484375	218427.40625	242898.796875	166422.953125	114597.6484375	130191.1171875	125460.453125	112028.5078125	241594.53125	123277.3828125	343096.59375	156444.734375	175267.90625	313818.8125	107107.6953125	120615.359375	41788.16015625	147295.5	131264.609375	146391.921875	155168.390625	176129.734375	34439.24609375	61902.1015625	66546.890625	33157.51953125	125813.4375	66429.5078125	49893.12890625	97044.6796875	216269.25
P35443	0.00089824985479936	0.0013481411151587963	15.390341758728027	NaN	NaN	10.949783325195312	NaN	NaN	NaN	NaN	43.03644943237305	26.051538467407227	NaN	NaN	Filtered	NaN	NaN	43.67173767089844	0.001475005759857595	NaN	8.482648849487305	11.939506530761719	NaN	11.58792781829834	49.20872116088867	NaN	0.0014448852743953466	0.0011076643131673336	NaN	0.0015733294421806931	15.277076721191406	NaN	NaN	79.14221954345703	1.1521883010864258	0.001098762615583837	0.0007227854221127927	0.0008476435323245823	0.000962425721809268	NaN
P35527	416934.46875	248449.6875	14471.544921875	14438.24609375	41788.3984375	22377.935546875	22559.34765625	193.57171630859375	34151.04296875	6025.59130859375	10539.515625	5407.96484375	89565.703125	12120.705078125	12910.806640625	17766.08203125	68266.5546875	6312.95166015625	12031.3291015625	3113.73291015625	17146.771484375	6174.03369140625	82369.90625	31632.958984375	10678.921875	20508.587890625	32891.9375	11996.646484375	7777.45166015625	51361.6171875	17112.978515625	48234.87890625	11555.1982421875	47440.8984375	15053.5458984375	333.0437316894531	64858.0703125	14473.53515625	49620.375	214616.609375
P35542	3440671	5161790	4836356.5	3251097.25	7230640	4374234	3189508	4251367.5	6480394.5	4542551.5	4644737.5	4583516.5	4779582.5	4381293	6116410	5497096	4890992.5	4512718.5	4126668.25	4579484	7106860	6006651.5	3049450.25	5540172.5	4928369	5066599	6460437.5	5070889.5	4029964.5	6250412	5035330.5	4174413.5	4010995.25	7676840.5	9697094	5481487	2990105.5	4774478	3820394.5	5655617.5
P35579	7114.3583984375	15309.8271484375	424150.875	100233.546875	177.2816619873047	58460.6015625	13858.6728515625	2589.653564453125	6570.79833984375	807706.6875	223272.828125	5858.62158203125	75.12653350830078	96767.890625	468.4922790527344	21408.091796875	10833.5595703125	18650.1171875	46796.609375	15349.26953125	46177.484375	10532.921875	14689.1220703125	35972.4609375	NaN	15705.1572265625	2430.006591796875	247671.96875	103552.0234375	19706.447265625	198551.453125	40282.078125	186211.984375	3992.22314453125	3.8490490913391113	32.339420318603516	28359.19921875	445.8331604003906	5.1190409660339355	7014.2431640625
P35858	2449101.75	2937662.75	2199480.25	2133113.5	1028349.3125	2644611.75	2734658.75	2035352.875	2697723.75	1269251.25	2403669	4008244.25	1721174.875	2164101.75	2658222	1555010.375	1414088.125	1223791.25	2962273.5	5033339	102335.34375	1328179.25	304515	1438850.25	1524475.875	1593528.625	2699433.5	1163305.375	1201594.75	859855.375	371821.78125	1473777.25	1098694.25	435356.40625	815288.625	1372740.5	1888844.625	382626.4375	717727.625	978865.75
P35908	1424844.875	839341.5	205576.328125	NaN	74544.1875	105597.5	70366.421875	5812.28466796875	4604.625	23302.736328125	59773.80859375	51093.375	132917.5625	31232.37109375	2483.33056640625	6596.8017578125	31029.1484375	77126.3515625	143644.453125	57747.2734375	NaN	98174.2421875	95193.7890625	26203.267578125	NaN	62774.2734375	124033.15625	45210.29296875	44973.3671875	134334.015625	29957.34375	25878.55859375	26597.05859375	749196.75	95536.5546875	54701.56640625	70979.28125	32292.544921875	155410.890625	277117.65625
P36955	8169564.5	7660914	7304869	8035314.5	4967942	9024682	7566559.5	9081631	7465278.5	5489381.5	7086865	10753531	9678212	7601686.5	8180116	8639148	9607877	6946379.5	8733860	9426117	5653152	7558032	7064331.5	7237521	6561189.5	7300630.5	8678753	7610451.5	7976858.5	6058505	6012168.5	6779601	6466178	5557100.5	5685127	9186045	5573148	6520347.5	8775882	7953072
P36980	1804733.375	1826126.375	2716439.75	597221.75	1850040	762931.25	1730927.25	919940	659737.75	1681790.625	1573845	1882519.125	606925.9375	960148.5625	2311005.75	586365.3125	1897081.375	1400002.625	1625893.125	772757.0625	2251315.75	1596868	917854.75	871450.1875	578925.875	877962.4375	733979.6875	619776.4375	2124157.75	1580802.75	532453.3125	569545.5625	434605.4375	1421804.125	666600.875	1449844.125	755324.125	313339.75	675229	1509361.125
P37802	44022.53125	0.5896897912025452	242618.34375	1588.435791015625	6304.29736328125	27064.529296875	NaN	412079.28125	21854.3984375	1160111.5	194311.234375	46258.27734375	1050.3759765625	222002.90625	1011.9539184570312	19626.875	31815.69140625	47.47364807128906	127346.3125	31922.533203125	56687.04296875	10479.6884765625	NaN	51627.94921875	5835.75146484375	27854.51953125	17658.98828125	258409.140625	109146.4921875	9048.31640625	65104.29296875	28101.48046875	86288.6015625	NaN	4932.92919921875	393578.65625	49109.28515625	3637.598876953125	109.61524963378906	26830.912109375
P39060	195141.140625	297965.59375	446009.5625	251517.15625	304608.0625	281671.875	179663.671875	265441.28125	339555.09375	281708.71875	338935.1875	558420.3125	260528.5625	314626	349740.53125	246566.828125	232657.796875	169614.484375	376808.375	473242.875	220251.34375	266552.5625	118667.28125	153702.703125	301570.3125	116826.9765625	209229.609375	136758.71875	205718.8125	168889.765625	252395.90625	130791.484375	94286.6875	166539.34375	35604.2734375	313172.09375	219567.046875	214650.046875	290604.34375	252769.078125
P40818	1.0030452013015747	0.9814645051956177	NaN	NaN	NaN	1.180079460144043	NaN	0.9496227502822876	0.7545716166496277	NaN	NaN	0.8157795071601868	NaN	0.7909705638885498	0.8979771733283997	2.2397093772888184	0.9358415007591248	0.8382536172866821	1.4518905878067017	NaN	61901.72265625	35601.01953125	0.7250367403030396	63171.40234375	46683.4296875	NaN	1.2509273290634155	0.7843809127807617	NaN	35962.5703125	1.1378027200698853	NaN	NaN	NaN	9052.8525390625	258718.125	56648.06640625	250343.8125	276815.84375	136862.734375
P41222	3628693.25	2345232	2245260.75	2519478.25	1580511.875	1529686	1396640.375	4087452	2360525	1527261.25	2591899.5	3752311.5	3384053.75	2079298.125	2832465	2348063.25	5306583	1904695	2511845.25	3038049	2451662.5	1209649.625	1318711.5	2083018.375	2372083.25	2827926.75	1498170.125	2102380.25	2426806	2867214.25	2586874.5	2284773.5	1058224.375	3223085.75	345755.25	2333249.5	1469629.125	2203155	1269711	1515462
P41271	178155.609375	97370.609375	111398.8515625	208993.109375	103773.3828125	175454	64738.64453125	178538.859375	132243.546875	36068.046875	121010.8359375	229306.015625	149491.453125	100534.421875	86108.6171875	207983.578125	101939.28125	162724.734375	106497.09375	106384.3671875	96105.0625	179219.265625	112165.1015625	167533.75	147568.96875	91013.0625	112015.9140625	Filtered	Filtered	250984.96875	Filtered	NaN	10207.6884765625	129669.609375	Filtered	91307.4453125	83578.9609375	142331.515625	107260.859375	41244.19921875
P43251	1116943.5	717745.0625	264323.71875	904124.8125	426514.59375	843816.75	767439.9375	910971.5	531643.5625	451660.8125	665919.5625	501396.40625	1022287.0625	482930.9375	564218.625	1028100.9375	1026782.75	627622.0625	692204.3125	733522.625	390050.25	663607.8125	830736.25	519071.21875	361680.46875	493308.28125	666882.6875	673627.125	478351.28125	643980.3125	390841.03125	678181.4375	657521.875	537602.6875	621526	614266.9375	561467.75	532238	651111.5625	536476.5
P43652	9245797	10604423	2520023.5	6119621.5	4351210	8251613.5	8529033	8307383.5	6665609	4957883.5	6274948.5	3285780	9352161	5653121.5	5654758	6027883.5	7831671.5	10444470	5840304	2988172	5479810	7560650.5	5632713	7242045	3105396.75	5103284.5	6093015	6017475	6486324	4597104.5	4526632.5	7307498	5767486.5	5212559.5	7108329.5	6647078	4988939.5	5364687	5608729	4540936.5
P48740	700194.4375	1049706.125	759483	900772.9375	387580.40625	717147.375	1052023.75	1123709.875	608900.3125	505130.9375	335049.6875	784976.625	909936.875	1129080.375	1111105.25	814426.5625	637399.125	967425.25	645306.75	730103.625	1310657.75	959747.875	512852.65625	888254.3125	517910.03125	239807.21875	244573.765625	559063.8125	271165.0625	264566.375	473713.21875	568424	437877.78125	392656.96875	575350.0625	447693.03125	529803.375	327680.4375	777380.875	302224.71875
P49747	223179.59375	193451.421875	165804.328125	157368.359375	99007.1875	131800.6875	99936.5859375	139587.75	181965.28125	130540.0390625	222650.0625	587711.8125	113727.3828125	88994.5625	88350.6171875	94114.0625	218374.0625	169686.65625	74199.3203125	67300.4609375	26658.12890625	46544.53125	51925.71875	125512.34375	240628.25	106937.6875	31932.322265625	245360.625	179314.328125	94197.375	151857.640625	189648.953125	96947.9765625	95077.609375	43278.1640625	189868.6875	51385.921875	148421.40625	99481.203125	143836.84375
P49908	1406936.5	1378726.25	810153.25	1520231	1202780.25	1605789	773987.25	1887690	1369757.375	707339	2375081.5	1114445.25	2220452.5	1833619.625	1181928.875	1349450.25	2160417	1558653.875	1173971	2074686.75	2033966.5	2403507	1953127.625	1915195.625	1276375.25	2270103	2018923.75	1976493.625	1463261.375	1460372.125	1296794.125	2423077	1641117.625	957233.125	1453406.125	1596805.625	1718149.125	1295064	1767601.625	1145413.25
P51884	3526289.25	3837926.25	2820899.25	6221441.5	3499207.5	3515846	2886603.75	3006656.25	3421283.75	3342214.5	3922976.75	10053581	2411509	2289408	2954993.25	4215799.5	4031720.25	3454075.5	3033335.25	2893681.5	2045138.375	4021526.75	4759847	3834661.5	2452628.25	3799709.25	2854996.5	2304284.25	2142877.75	2791139.5	1670421.125	2737949.5	4377066.5	3832066.75	2486825.75	4002769.5	3355211	3911328.25	3337740.5	4935919
P52848	4496665.5	5331644	2378905	7200381	4287930	3874782.5	4767975.5	9016808	3278331.5	2122431.75	4913579.5	3034109	Filtered	2405387.25	4651304	3849795.25	6637153.5	3805454	2005642.75	4756151	8361155.5	3604873	3882746.5	4939667.5	4515724	7685369.5	3611545.25	5626750	3845067.25	5983015.5	4297272.5	4647106.5	3596483.5	7920431	3818099.75	3113916.25	2905941.5	4536068.5	2967867.25	3175549.5
P54108	54453.5703125	32284.033203125	1467.9056396484375	13818.072265625	173576.453125	12548.8759765625	34985.30078125	84587.5234375	27732.3046875	13563.328125	38189.9765625	9689.8447265625	43139.82421875	121581.5078125	NaN	27148.2890625	35982.45703125	160673.234375	41469.77734375	95756	Filtered	30096.8359375	14042.2158203125	NaN	Filtered	47866.55859375	NaN	12317.0791015625	NaN	43536.9296875	NaN	23877.857421875	NaN	105749.7734375	Filtered	20113.267578125	NaN	48476.890625	NaN	15436.1875
P55056	300933	153513.265625	146391.890625	270726.15625	451179.125	871940.0625	451920.9375	104148.078125	117835.546875	80999.1171875	188415.828125	128161.609375	455486.40625	183866.09375	262682.21875	328741.65625	98823.578125	209480.28125	256914.09375	153759.71875	201737.84375	473829.09375	265194.40625	127979.6953125	156595.234375	122089.953125	266024.46875	368172.59375	304170.03125	204579.140625	290539.875	141374.359375	77589.0625	167589.390625	775606.25	508283.875	748090.875	532904.5625	99205.4375	168106.84375
P55058	364231	313481.1875	58345.03515625	428559.625	627928.875	318188.25	112427.40625	171415.96875	276677.625	404602.6875	277765.71875	507064.96875	558206.6875	412435.90625	343071.78125	179661.453125	467641.75	394509.21875	324435.53125	228848.25	887505.375	298777.34375	937043.3125	947206.4375	170123.921875	428829.125	456347.3125	501895.65625	739838.875	929464.5	281170.78125	978986.625	526324.5625	824897.3125	968235.375	756061.3125	498125.65625	782411.6875	979270.75	539233.625
P59665;P59666	1965456	1253978	5830830.5	1033311.5	935719.25	2378634.75	1760313.125	1054446.75	789126.4375	871148.875	8124290	722665.5	1222130.25	740075.0625	979767.25	1055399.625	1493667.75	841341.1875	848796.875	902378.375	895421.9375	1174895.625	1636903.75	876732.5	1624255.625	1160289.75	2721722.75	682344.375	938068.4375	2210561.5	1411603.125	1100333.875	892175.6875	2039795.25	865451.125	1418269	1393197.875	1574770.625	1062549.25	723907.0625
P60174	177227.453125	Filtered	56586.91796875	NaN	81724.6328125	139247.375	13447.2158203125	535530.1875	161130.578125	324653.25	62442.078125	126408.671875	Filtered	102847.859375	Filtered	44546.96484375	327945.15625	40582.48828125	527606.9375	Filtered	37121.828125	112647.28125	Filtered	17250.212890625	NaN	42825.62109375	3.092210054397583	92441.5703125	38561.28515625	NaN	85328.2890625	75700.2109375	39257.8984375	Filtered	Filtered	Filtered	57846.2890625	Filtered	281465.96875	Filtered
P60660	50270.63671875	36595.7265625	69779.59375	NaN	NaN	31422.5625	0.23881065845489502	NaN	2198.97216796875	170393.515625	45253.58984375	10960.9091796875	1607.3748779296875	65578	1155.2919921875	29919.328125	1232.0743408203125	Filtered	79318.8203125	4.542736053466797	1740.7054443359375	NaN	107.38709259033203	196.94337463378906	1616.7989501953125	36155.203125	Filtered	105122.921875	30331.783203125	3252.852783203125	57882.10546875	27133.3203125	39818.890625	NaN	Filtered	27240.1640625	42594.875	Filtered	Filtered	Filtered
P60709	Filtered	NaN	3.255976676940918	Filtered	Filtered	2.5855058538581943E-06	Filtered	Filtered	NaN	5.44731330871582	1.8808273077011108	3.263158077970729E-06	Filtered	2.053386926651001	Filtered	0.6576341986656189	Filtered	Filtered	1.8253616094589233	Filtered	1.1999017000198364	0.1043127030134201	Filtered	1.0413166284561157	Filtered	NaN	Filtered	NaN	NaN	NaN	2.433096369713894E-06	NaN	NaN	Filtered	Filtered	Filtered	NaN	Filtered	2.409873331998824E-06	Filtered
P61224	101032.1328125	NaN	352130.46875	59579.75	16193.1748046875	63551.94140625	Filtered	196602.75	426004.09375	1205055.125	264285.125	173273.15625	517110.96875	265474.96875	405524.4375	81655.7421875	64107.20703125	133527.109375	286788.375	45981.38671875	163387.96875	625936.9375	44096.6328125	196546.171875	49093.56640625	198732.765625	28662.779296875	495894.6875	142012.953125	48599.80078125	100140.3671875	40685.10546875	83189.4375	18928.85546875	7748.8076171875	1.6088324785232544	48542.5859375	NaN	NaN	Filtered
P61626	5432529.5	4718248.5	6940058.5	4739707.5	3376136	4229065.5	4236031.5	5051367.5	5065522	5216601	4914377	5829671.5	6550458.5	4910659	5775066	2792441.75	7311920	3550407.75	4973085	5149741	2412697.75	4163879.75	2594203.25	2976177.75	4213846.5	2373383.25	2808719.75	1566375.625	4117415	2907535.25	2720979.5	2425221	2670782.75	4807826.5	318429.71875	5194619	2398418	3249289.5	2045646.625	2787901.25
P61769	32902272	35521872	37723404	29724520	26118522	23614414	26327670	34033560	27504802	26869248	29850376	31195984	38252168	29437090	27477748	30109986	44606084	27733932	26202912	37464440	39660168	17937562	21831922	18857918	25728494	18136052	13569815	12436360	25886352	25933326	29569306	18755592	10423227	34302836	5531573.5	45653064	16622506	30005470	13997313	8375801.5
P61916	57323.65234375	60284.26953125	47226.97265625	76011.5546875	26960.32421875	9928.08203125	30580.69921875	49256.50390625	45765.11328125	388601.84375	50894.7265625	27373.806640625	127262.3359375	38479.3203125	76738.7734375	15375.9853515625	72860.484375	52823.77734375	7335.55322265625	138494.6875	60107.80859375	90378.8515625	30406.693359375	39890.2890625	35109.8828125	28053.173828125	20281.88671875	3111.37255859375	11203.54296875	110447.53125	36708.48046875	60264.15625	20646.39453125	49840.10546875	NaN	60949.13671875	40074.734375	23237.6953125	37917.94921875	28287.888671875
P62328	268680.4375	379930.96875	1108691.125	271082.96875	141381.421875	862792	149376.125	357451.90625	130186.4609375	2636477.75	981858.375	113074.4609375	242968.125	983115.5	175570.65625	465392.625	455623.34375	256195.140625	415927.09375	174969.875	1148435.25	281941.71875	348357.625	810062.375	194016.734375	538964.5625	235875.3125	1795626.25	909146.3125	1396675	1603542.625	532005.25	816088	140333.421875	140.8734130859375	418844	527766.6875	658952.75	199932.203125	217656.28125
P62820;Q92928;Q9H0U4	Filtered	Filtered	35903.30078125	Filtered	Filtered	1.5535959005355835	Filtered	Filtered	Filtered	146110.65625	NaN	Filtered	Filtered	7949.98486328125	Filtered	1.3717806339263916	NaN	Filtered	8699.0400390625	Filtered	Filtered	Filtered	Filtered	Filtered	Filtered	Filtered	Filtered	Filtered	22165.474609375	Filtered	39483.07421875	Filtered	5583.5390625	Filtered	Filtered	Filtered	Filtered	Filtered	Filtered	Filtered
P62937	20261.12890625	0.9033368825912476	239822.25	NaN	NaN	43933.18359375	16149.583984375	6837.0341796875	15868.8349609375	115483.8125	58719.49609375	15953.4619140625	43997.24609375	35281.8203125	NaN	7254.1953125	17580.05859375	13586.29296875	73018.140625	6584.7890625	22619.927734375	10653.5087890625	8519.1220703125	18579.830078125	10767.009765625	22986.8125	180.34637451171875	124624.3359375	51574.1484375	13612.9150390625	19117.033203125	19130.80859375	29031.927734375	1468.03662109375	NaN	11137.1142578125	44382.66796875	4964.2666015625	1.3823795318603516	10400.8720703125
P63104	24548.017578125	5450.6669921875	98851.5	7621.8935546875	7030.30322265625	84244.203125	8755.6044921875	26.075111389160156	NaN	634809.1875	202634.34375	21697.4375	63281.78515625	118618.84375	4881.2861328125	42939.81640625	NaN	NaN	20070.39453125	4939.26318359375	96802.625	20155.97265625	17860.984375	96680.34375	9888.126953125	58750.390625	20283.78125	342119.0625	147272.640625	27481.88671875	216383.4375	22832.478515625	118932.453125	NaN	22624.47265625	9289.1396484375	99392.578125	5111.87353515625	15094.8251953125	15452.2373046875
P63261	561284.375	722384.4375	23524542	391537.78125	420566.3125	7894839	386675.9375	641254.5	709871.3125	40787056	13714176	2018758.25	942122.3125	11835730	454304.28125	4853502.5	518866.375	576753.6875	12676126	1281000.125	7924553	947787.4375	852377.5625	8353707	1925385.875	6553864	1032052.3125	22742992	12255937	3252908.5	16323223	5080852	10993494	688600.6875	930755.6875	1229367.875	7814687	1232643.125	2114402.5	886612.1875
P67936	4851.251953125	NaN	18950.763671875	Filtered	0.1253613978624344	5744.49560546875	1103.955322265625	0.15356692671775818	913.3611450195312	122087.5234375	23349.119140625	NaN	6972.09814453125	24029.1953125	NaN	12084.349609375	0.33330070972442627	374699.53125	30441.642578125	NaN	14012.41796875	15962.0341796875	NaN	11764.8828125	NaN	12901.7119140625	59339.046875	68858.609375	24465.337890625	3733.59814453125	8421.498046875	2505.2626953125	8850.8115234375	11584.0263671875	13997.2275390625	0.601313054561615	15560.4091796875	NaN	2.5313720703125	0.4437248408794403
P68133	313369.84375	252422.09375	3569767.5	177048.109375	507237.90625	867398.9375	201656.90625	26642.275390625	84230.8046875	5012411.5	1978584	492363.84375	108544.03125	2002874.625	172500.546875	231251.015625	NaN	167067.6875	1715959.375	271838.46875	584495.5	59032.01953125	217127.984375	598480.75	169202.90625	665111.5625	129437.578125	2129210.25	1248552.125	210984.125	1123658.375	596424.5625	929071.25	54293.25390625	89824.34375	177365.859375	639234.125	85252.7421875	200292.6875	143965.375
P68363	2756.745361328125	NaN	24724.9296875	NaN	NaN	4136.43896484375	1798.211181640625	2509.616455078125	847.3311767578125	50113.91015625	7050.95068359375	172.87298583984375	82.31513977050781	26437.19921875	NaN	5688.703125	NaN	313.1168212890625	29229.001953125	7835.1259765625	18097.865234375	0.2445804923772812	Filtered	12187.091796875	954.3922729492188	7463.80908203125	65.37599182128906	44810.03515625	17636.90625	2439.993408203125	30581.0703125	8140.4775390625	24143.4296875	NaN	NaN	NaN	12242.3955078125	NaN	NaN	Filtered
P68366	Filtered	Filtered	1354269.875	Filtered	Filtered	405727.9375	Filtered	Filtered	Filtered	465978.4375	190638.953125	Filtered	55402.0703125	47703.30078125	Filtered	54304.6953125	Filtered	Filtered	54929.2578125	Filtered	441936.46875	Filtered	Filtered	418459.90625	Filtered	265090.65625	7.973293781280518	705141.5	147234.28125	Filtered	176278.109375	77928.1875	262339.8125	NaN	Filtered	Filtered	138464.140625	Filtered	Filtered	Filtered
P68871	90557304	62215704	35360048	76408544	87733664	30079944	122567248	36593132	29818310	36246784	22948554	86815696	21509616	83371960	53654680	107818944	113356560	88941560	56821876	17556150	52305720	62743048	143902544	16536710	31206584	110389008	43907200	24517792	56385524	82041152	26075996	55929824	23054238	27604416	26898012	67417392	28419152	32518042	14688315	16137746
P69891;P69892	Filtered	NaN	2.8603909015655518	6.9113450050354	1.071190595626831	1.658350944519043	NaN	Filtered	Filtered	17.066991806030273	NaN	29.95143699645996	NaN	0.6267685890197754	1.2554198503494263	6.901493907207623E-05	2.281804084777832	1.3347103595733643	NaN	NaN	NaN	NaN	3.605717658996582	4.791673183441162	NaN	0.00021575526625383645	0.00018805683066602796	Filtered	1.126168966293335	18.281177520751953	0.00029907337739132345	NaN	NaN	Filtered	NaN	3.3319172859191895	Filtered	4.417733192443848	NaN	Filtered
P69905	63653944	40626756	21322096	56020772	72389904	22229338	89375488	26909090	22374104	28444640	17050088	66600952	15923412	63650116	40757432	73053368	88316408	72422600	41808520	13671627	37717292	42314064	135713104	12589663	26016144	93948280	31501664	16873382	44875812	74668184	17612738	45910528	14903993	19708838	21251032	62505704	21693690	26718676	10333153	11382225
P78417	11412.8076171875	NaN	37376.25390625	14223.287109375	21762.6640625	87996.4921875	1511.9827880859375	70763.015625	1760.6982421875	233092.78125	60169.55078125	30267.58984375	NaN	64448.64453125	79939.0390625	33560.76171875	905.03759765625	3291.52197265625	99698.6875	3620.675537109375	NaN	295.56512451171875	2237.528076171875	7102.87109375	5600.13427734375	35558.5859375	835.7672729492188	76865.5	61859.7734375	42565.1953125	35465.19921875	25850.3203125	28452.001953125	97.9198226928711	7052.556640625	122.77054595947266	22805.783203125	10403	8223.5400390625	4918.8515625
P80108	883936.8125	465099.84375	372556.46875	862817.375	723501.5	811854.8125	1367082.25	948326.25	489312.40625	588057.25	398449.875	873901.3125	1113457.75	1065526.625	639248.5625	844739.9375	1057856.875	614586.5	1274473.375	967755.625	379370.40625	1907239	940961.3125	1026613.5	673578	508743.3125	1190778.125	676151.25	1004953	589111.75	547369.875	746363.375	929866.875	216555.046875	534596.3125	578812.1875	777135.4375	797310.9375	654199.75	1039799.3125
P80188	603486.375	343984	130690.78125	83694.8515625	81249.046875	302148.3125	382260.28125	465301.09375	293520.4375	357959.78125	466111.5	219860.765625	285483.21875	398029.21875	190748.875	122674.8984375	383860.4375	260639.421875	307633.53125	257830.5625	88900.3359375	108528.953125	52881.58984375	67427.6484375	72495.515625	284643.4375	130037.0703125	60846.66796875	187182.625	354511.40625	108845.9609375	184033.078125	24320.1640625	385113.4375	73045.4765625	174432.546875	23307.802734375	109243.09375	49845.765625	62340.16015625
P80748	202825.421875	846377.8125	1177247.375	1042591.375	453754.625	1250131.375	1315684	121556.984375	868583.0625	898378.1875	287704.34375	322234.09375	680094.125	1031960.0625	273759.625	25786.244140625	312832.65625	231823.6875	110888.84375	994168.625	4244382	136940.640625	194466.265625	492429.75	765845.625	28110.205078125	424509.59375	70575.609375	509143.59375	564279.1875	51203.30078125	293336.125	359242.6875	280952.375	144034.4375	930722.625	32639.4140625	13861.0087890625	507.16619873046875	101088.46875
P81605	132229.859375	346296.96875	111936.9375	139867.828125	111248.15625	73237	60379.26953125	200921.96875	66144.0703125	71383.6015625	79406.9375	32966.484375	231394.078125	121827.2578125	Filtered	Filtered	272867.125	97794.5	40144.6484375	69604.2578125	93494.796875	69582.6953125	75925.4296875	Filtered	434343.8125	394274.875	144158.125	228595.9375	292773.4375	1020596.4375	365751.25	40708.8984375	151165.421875	139291.859375	178102.65625	540116.5	265898.625	666415.125	Filtered	10613.544921875
P98160	268035.53125	315778.34375	378488.9375	144925.328125	89617.390625	168738.4375	159833.703125	246920.8125	239689.90625	209773.515625	253994.21875	542917.3125	238785.203125	177778.390625	287212	139430.046875	309884.8125	248430.59375	241778.421875	517925.375	105133.5859375	146585.96875	125435.265625	100067.2265625	113694.3984375	84124.1484375	110225.09375	130553.8671875	105172.953125	128065.7421875	78692.9609375	78357.296875	38875.78515625	157581.875	27980.388671875	152519.796875	62582.14453125	99886.59375	87402.7109375	152094.65625
Q00887	Filtered	Filtered	Filtered	Filtered	NaN	Filtered	1	Filtered	Filtered	Filtered	Filtered	Filtered	Filtered	Filtered	Filtered	NaN	Filtered	Filtered	Filtered	Filtered	Filtered	NaN	Filtered	Filtered	Filtered	Filtered	Filtered	Filtered	Filtered	Filtered	Filtered	Filtered	Filtered	Filtered	Filtered	Filtered	Filtered	Filtered	Filtered	Filtered
Q00888	5980.45703125	4.889586925506592	NaN	NaN	99219.7734375	3.819870710372925	440553.03125	2.9692740440368652	Filtered	NaN	Filtered	130854.234375	3.1827754974365234	86.32804107666016	8029.0595703125	Filtered	18150.958984375	Filtered	Filtered	NaN	NaN	3298.615478515625	Filtered	667.0834350585938	Filtered	NaN	3885.623779296875	6308.14306640625	2942.962158203125	1989164.625	3762.531005859375	2239.7724609375	4674.8232421875	NaN	Filtered	1723.11279296875	1384.0496826171875	Filtered	Filtered	4284.69287109375
Q01518	1802269.75	Filtered	27793.701171875	Filtered	937.0991821289062	12157.5654296875	Filtered	Filtered	4.786920547485352	190969.359375	42872.84765625	2349.213623046875	0.827890932559967	26751.01953125	Filtered	36724.8671875	Filtered	Filtered	27165.521484375	13727.5283203125	10172.099609375	25.72768783569336	8573.033203125	5103.46044921875	Filtered	11604.1513671875	11.489951133728027	82160.0703125	33434.8515625	NaN	8055.69970703125	12012.7978515625	18958.306640625	Filtered	1307.7188720703125	Filtered	4538.45703125	32174.37890625	Filtered	976.7848510742188
Q02747	149219.515625	161530.640625	163752.859375	74134.3515625	47720.421875	30729.673828125	47831.5859375	139509.796875	73341.296875	13815.7744140625	111960.2265625	17998.900390625	137602.09375	Filtered	Filtered	19937.98828125	Filtered	Filtered	Filtered	92502.875	177707.8125	17800.53125	12602.3837890625	51920.83984375	270391.3125	150748.28125	84140.6015625	139865.34375	91499.1015625	357768.96875	234719.140625	153669.265625	14713.9736328125	177325.578125	30115.56640625	138894.5	162223.46875	407607.125	86573.921875	99848.765625
Q02985	5089181.5	6207179.5	6322332	5289656.5	6109246.5	7283210.5	1378601.75	8359314.5	3610787	3758275.75	4597924.5	1618701.5	2836573.5	5084619	5366106.5	3584391.25	2927063.25	2679304.75	6522647	5852237.5	7205159	2031554.125	4357297	3796792.5	4666760	5729101	7576883	1160217.75	1436093.625	4044642	832982.8125	2400376.5	2064820.25	4526657.5	4773637	2541098.25	2600367.75	3829210	3434263	3776390
Q03591	6226167	6507098	5705908.5	5450694.5	6028609	6703739.5	3551783.75	6715349	5301330	3085632	4916662	2976614.75	4944701.5	5968496	6277846	4891295.5	4871137	4758071	5617340.5	5128448	4495286.5	5657208.5	5379159	5228160.5	4542234.5	6309597.5	6067497	2571569.75	3933572.75	6208697	2434889.5	5275285	4839678.5	3255713.5	7192774	5598603	4603103	4977276.5	5732107	3568177.75
Q04756	796220.75	1090452.875	437064.25	1119053	928611	1143248.375	380906.21875	904891.75	716125.375	832996.8125	972471	665499.75	1261164.375	1139391.875	872158.875	989933.75	1113739.5	811412.625	527737.5625	139769.921875	1018758.75	1179817.25	693071.125	779836.6875	391821.875	974849.25	646113.125	1038707.0625	497872	536457	524270.34375	819251	791015.6875	773616.25	529454.1875	833172.6875	1363948.375	745455.75	820822.5	618460
Q06033	2013029	3883456.75	3900354.75	1991246.625	3682851	1240385.125	1786116.125	2654139.25	3684644.75	2085385.375	1712316.75	3380012.5	2152408.25	1030371	1310541.875	1233473	1286431.5	3467260.5	1638953.75	1785680.125	3818184	1240839.75	2260579.75	2509090	2294164	1866733.25	1798649.125	2219299	1749279	2675319.75	4144614.75	1966849.375	1739955	5356348.5	7078123	3200461.5	2742735.25	2889013	2946326	3214255.5
Q08380	485420.875	536653.6875	205250.859375	445006.78125	2006926	1165129.75	1165549.375	403225.4375	248434.734375	296818.25	932046.125	419615.40625	719618.75	279799.65625	802821.3125	658395.375	1468903.25	1132625.75	312030.25	320142.8125	511491.375	843536.3125	905540.5	494253.8125	834747.5625	492016.375	1078745.5	831027.5	788310.6875	718038.0625	2608725	1491609.625	834926.125	1224072.125	427951.625	1881289.125	588657.5625	409574.15625	1321459.375	761033
Q08830	1253604.625	2133137.75	3337030	5441882.5	3951330.75	1702122.125	2203356.5	3093818.25	1053281.625	980473.5625	1733561.25	2018526.25	3773116.25	2200203	1090192.375	2543609.75	3274682.25	513592.53125	2127998.25	1472868	2073256.375	2087143.25	1274024.375	2272739.5	2482083.5	2138701.25	2408626.25	2970502.5	2091923.25	3922813.25	3427388.5	3510107.75	1918486.25	3118230.25	1674704.5	1217174.25	580727.6875	727357.6875	1320589.125	3489763.25
Q12805	1091450.625	1045879.0625	1147309.875	1573861.875	1945045.25	1243014	945929.75	1062105.375	1346284.875	895879.3125	1406661.25	1811198.125	1229379.875	1037070.9375	1660044.25	1007173.5625	1097656.75	1870230.625	889997.875	1161306.25	1571017.25	1358128.75	1995132.625	1582858.125	1254296.25	1384966	1134952.5	1447097.125	1226971.375	1339767.75	1434973	2073475.625	1284628.5	1865496.25	1413818.75	2453129.5	1781703.75	1605599	1995113.875	2302243.5
Q13085	45557.28125	678114.5	268991.03125	NaN	18955.720703125	NaN	NaN	NaN	23492.74609375	14219.4677734375	NaN	17082.392578125	211959.1875	NaN	24736.96484375	62561.16015625	NaN	6279.9189453125	50878.75	21888.322265625	186845.828125	7265.1943359375	107971.375	153552.234375	96961.0078125	160188.984375	4479.51953125	34878.19921875	NaN	6850.78466796875	Filtered	100178.7734375	49308.47265625	102074.8046875	300138	77835.1640625	77314.609375	78716.796875	88374.6953125	33911892
Q13103	304325.375	692815.75	85031.8203125	162594.453125	94242.4140625	123752.40625	35243.8515625	278195.53125	218358.40625	49838.03515625	70055.9140625	210404.28125	50120.54296875	80022.125	226722.015625	135762.84375	64642.40625	186527.234375	104109.6171875	76308.140625	90906.28125	393275.15625	80648.71875	116287.3515625	156831.515625	49129.6015625	181639.765625	81204.4609375	85406.359375	96417.6484375	160900.453125	50524.3359375	78828.4765625	22203.529296875	34134.25	111801.71875	198918.765625	175146.65625	120197.484375	261842.984375
Q13219	Filtered	Filtered	Filtered	Filtered	Filtered	Filtered	1	Filtered	Filtered	Filtered	Filtered	Filtered	Filtered	Filtered	Filtered	Filtered	NaN	Filtered	Filtered	Filtered	Filtered	Filtered	Filtered	Filtered	Filtered	Filtered	Filtered	Filtered	Filtered	Filtered	Filtered	Filtered	Filtered	NaN	Filtered	Filtered	Filtered	Filtered	Filtered	Filtered
Q13418	2732727	43046416	979247.1875	1176609.625	1499976.125	2538043.5	2203902.5	4907332.5	513020.8125	3067814	3919864	3756953	1990748.5	725065	3594563	1910628.375	4885444	Filtered	2796123.5	958328.875	2246569	7660913.5	1887807.875	711101.75	1768204	2715805.75	1947854.25	1012880.75	1481512	3541015.75	1933601.25	1522358.25	1322891.5	1613725.625	Filtered	Filtered	802751.75	1410119.125	1172331.875	2815480.5
Q13508	150606.296875	137233.15625	59578.67578125	52520.67578125	15640.9228515625	42876.2421875	34227.61328125	58580.2109375	34496.9140625	38602.328125	14307.6669921875	16721.373046875	79680.3671875	54316.2265625	24764.966796875	13602.1865234375	43203.00390625	29536.669921875	33307.04296875	76630.6875	59913.25390625	64464.24609375	48752.375	43898.7578125	36562.16015625	76703.6015625	47188.56640625	46455.80078125	46895.19140625	68662	46439.27734375	24556.171875	13504.423828125	34762.69140625	94377.6640625	53651.53515625	31534.876953125	7484.8544921875	51699.703125	107896.984375
Q13790	4604632.5	3955853.5	8953227	3372462.75	5271346	4174770.25	3674298.75	4467233	3113981.5	4344701.5	3072825.25	4257168	5546383.5	4441771.5	6922792	3906814	3106080.25	4910669.5	2995154.25	3742329.5	5073227.5	2135297.25	6156398	2513523.25	3698908.75	5467277	3526141.25	1807486	2139766.5	5501964.5	1929652.875	3741992.25	2033911.75	6209611	2820026	2290676.5	4202824.5	3847997.75	4010418.25	4851925.5
Q14118	339909.125	560897.3125	340052.25	454989.875	140952.4375	227064.953125	387504.5625	562795.9375	164769.140625	353959.5625	271080.5	203054.84375	509929.375	465148.21875	222699.328125	265325.46875	531390.875	454134.90625	2926.617919921875	239712.296875	208602.859375	222066.625	242338.84375	238993.78125	384508.625	306373.875	191648.765625	345226.84375	133394.109375	363254.875	175922.046875	176223.625	108430.125	61928.64453125	76741.0078125	259028.265625	219217.34375	159525.75	222352.25	199571.109375
Q14520	1703284.25	1532504.125	1238979.625	1422389.875	1432192.875	1719921.5	2317057.25	1275583.375	1106132.375	1077853.75	1401505.375	1618815.25	1817829.25	1239510.125	1597433.75	1852480	1273352.875	1453947.375	1278603.125	1438800.25	1318390.5	1381883.125	1503170.875	1619922.125	1961993.625	1570322.625	1754020.875	1608335.125	1444293.125	1243733	1070356	1558662.625	1366147.5	1264512.25	1819463.25	1977701.875	1795856.375	1656739.5	1972237.75	1888084.75
Q14624	10803514	15201429	13376123	10560564	14438342	10114977	17182858	12886860	11583484	11842862	10340854	11174249	12845875	10445257	13924278	14777679	10714411	11792204	10082540	12127991	15093426	9927655	14362921	9430604	15897986	12005235	11748591	12160682	10346076	16726514	13366542	13005511	12892683	18745834	22199304	14410746	13301901	19603170	15676906	13723374
Q14667	10033.93359375	Filtered	398800.0625	Filtered	14282.5380859375	NaN	14041.4775390625	NaN	NaN	194894.4375	16270.2109375	118749.7578125	5474.75390625	13780.0234375	820188.75	Filtered	67842.6484375	22917.306640625	34627.0078125	49622.23046875	410322.1875	NaN	66468.4921875	9412.1025390625	Filtered	25959.62109375	43661.98046875	Filtered	Filtered	25991.734375	34491.22265625	Filtered	Filtered	32789.7578125	Filtered	Filtered	NaN	174117.359375	Filtered	18692.904296875
Q15063	Filtered	Filtered	Filtered	39498.41015625	Filtered	NaN	6733.587890625	Filtered	Filtered	2135.557373046875	Filtered	10235.5400390625	Filtered	NaN	Filtered	2.2834653854370117	Filtered	Filtered	Filtered	Filtered	Filtered	Filtered	Filtered	Filtered	Filtered	Filtered	Filtered	2416.67431640625	NaN	5720.0087890625	Filtered	11203.3447265625	Filtered	2135.8134765625	47124.109375	1016.294921875	Filtered	1075.28662109375	83058.9765625	3265.333740234375
Q15113	922448.8125	642891.0625	616097.1875	687832.5625	731451	584252.9375	382476.5625	629510.0625	640951	830485.6875	847320	1838605.125	847639.125	929518.75	1046704.6875	769933.5	634101.5	626962.4375	708587.8125	1301195.375	598895.0625	779704.9375	373078.9375	738925.625	631085.6875	644025.125	491427.875	1005386.5625	1188557.875	541448.6875	552667.5	834624.4375	1646550.75	501730.875	120159.4921875	567071.125	724737	485457.625	867539.25	534107.3125
Q15485	392018.78125	51217.46875	327030.15625	456873.34375	33956.03515625	273572.71875	724271.125	804950.5	782433	546790.875	490465.09375	714858.5	952697.8125	651686.6875	233506.65625	427121.28125	305938.78125	500382.40625	369639.59375	498204.46875	376338.25	565286.8125	319681.84375	Filtered	515519.78125	308387.4375	356002.625	183731.703125	2104034.25	90602.53125	65143.71875	2474029.75	58306.3046875	278067.28125	226347.0625	29909.076171875	258817.5625	257543.5625	160820.671875	504054
Q15555	Filtered	Filtered	1	Filtered	Filtered	Filtered	Filtered	Filtered	Filtered	6.473733901977539	NaN	Filtered	Filtered	Filtered	Filtered	Filtered	Filtered	Filtered	NaN	Filtered	0.29787445068359375	Filtered	Filtered	Filtered	NaN	NaN	Filtered	1.5083729028701782	0.2505037784576416	Filtered	NaN	NaN	Filtered	Filtered	Filtered	Filtered	Filtered	Filtered	Filtered	Filtered
Q15582	559441.6875	453047.96875	359180.5	325148.78125	119612.5859375	328937.6875	519188.65625	251405.8125	276887.1875	255516.46875	251235.59375	362498.125	410870.125	453238.78125	311497.0625	362323.59375	299696.125	452213.75	204616.796875	231638.796875	586213.0625	236415.859375	246170.078125	329488.1875	437978.59375	225220.140625	267171	209150.4375	271123.21875	375359.375	287525.65625	432849.375	272995.40625	217699.09375	454712.375	322672.21875	207544.390625	103112.671875	384144.46875	453160.65625
Q15828	300155.125	630070.5	296618.46875	361785.65625	48586.94921875	142222.4375	267807.21875	220849.125	107171.140625	253579.625	160518.3125	176263.015625	272847.25	266574.71875	158030.78125	153679.078125	586039.125	105131.5703125	254470.34375	275480.21875	354024.5625	203332.53125	141159.328125	89215.9140625	178274.4375	123689.1015625	90604.5546875	88860.8828125	106607.1640625	146478.25	272875.8125	129317.84375	58435.0078125	211820.265625	Filtered	84249.109375	140004.390625	143358.71875	27155.1796875	34540.78125
Q15848	417674.25	496608.3125	198994.265625	678457.9375	759383.625	93455.8046875	408740.46875	500084.125	264512.09375	234785.90625	174727.65625	217062.640625	554236.75	816547.1875	1122995.125	376892.53125	280537.03125	896408.0625	175064.015625	140529.125	1086921.5	495515.65625	1161181.5	487044.75	46465.84375	813836.25	236971.578125	1633525.875	188673.109375	410880.90625	623440.375	1035306.6875	553748.1875	1189323.75	732392.6875	282987.40625	788048.5625	368651.28125	157985.78125	703120.8125
Q15942	133416.1875	Filtered	49638.2265625	Filtered	6701.96337890625	8375.3876953125	8122.6533203125	0.5942274332046509	37949.84375	58248.4921875	1594.2777099609375	6481.29150390625	2988.687744140625	25688.70703125	Filtered	Filtered	24697.46484375	15710.125	44357.984375	Filtered	5937.7177734375	NaN	NaN	NaN	NaN	6264.146484375	NaN	72590.59375	28436.654296875	4363.82177734375	19122.462890625	NaN	7615.50537109375	NaN	Filtered	11357.041015625	4622.55859375	NaN	Filtered	17575.10546875
Q16270	37305.1953125	53973.27734375	397714.75	68770.8203125	15671.66796875	12012.3720703125	NaN	43039.87109375	Filtered	NaN	110239.7890625	NaN	Filtered	108390.375	88244.921875	1230.318603515625	123170.4375	36077.14453125	222015.4375	333873.96875	Filtered	77131.8125	132248.515625	18894.99609375	119505.453125	83974.9140625	Filtered	73243.09375	85863.703125	141799.71875	85904.140625	19457.81640625	100523.0703125	51362.3828125	40187.71875	445643	195105.953125	221044.265625	102244.9140625	345894.28125
Q16610	1112006.75	701622.5625	873597.8125	1717841.375	721182.4375	1037602.0625	1155100.25	1516906.375	779524.625	890945.5	1121408.375	1251274	1758094.25	1203656.75	840555.5	523470.90625	1406921.125	1128068	969065	839377.9375	1027999.8125	567847.6875	595576.1875	1057962	672063.1875	956653.5625	722646.3125	695667.125	640431	577420.25	410438.6875	593810.1875	758758.9375	890567.25	857031.625	661232.1875	1036239.0625	816708.375	479278.46875	831535.5625
Q4LDE5	Filtered	Filtered	Filtered	Filtered	Filtered	Filtered	Filtered	Filtered	Filtered	Filtered	Filtered	Filtered	Filtered	Filtered	Filtered	Filtered	Filtered	Filtered	Filtered	Filtered	Filtered	Filtered	Filtered	62.605342864990234	13401.6357421875	10837.0556640625	Filtered	23570.892578125	20217.62109375	Filtered	8172.8623046875	Filtered	NaN	12387.333984375	29985.748046875	Filtered	Filtered	70877.375	NaN	Filtered
Q6EMK4	267180.3125	281542.84375	207647.5	395538.1875	201398.171875	332074.90625	119634.640625	351704.5	233878.71875	190456.34375	116115.8125	458943.6875	235634.546875	297861.9375	212696.53125	529998.0625	298313.65625	235882.265625	210064.765625	172906.078125	318926.5625	354933.59375	353605.375	388046.4375	230466.296875	368566.6875	267680.46875	244078.015625	166855.4375	208480.703125	199409.5625	233550.875	365738.78125	278873.53125	448828.875	296119.6875	396550.78125	257651.828125	375251.53125	304419.65625
Q6Q788	Filtered	Filtered	15068.126953125	Filtered	4396.7470703125	35231.96875	5974.26806640625	Filtered	52487.55859375	9898.1806640625	39647.453125	5921.73681640625	Filtered	Filtered	6370.78466796875	Filtered	Filtered	Filtered	12718.1142578125	42980.27734375	Filtered	Filtered	19170.560546875	5098.04248046875	19761.09765625	NaN	46248.7734375	Filtered	16033.2119140625	Filtered	Filtered	5735.6435546875	22975.1015625	Filtered	25646.75390625	68443.25	3306.86083984375	13883.521484375	116590.1484375	53588.82421875
Q6UX71	152334.828125	257020.6875	124944.1328125	133617.78125	174010.640625	151260.40625	64101.3671875	121814.4375	161577.125	128923.28125	86372.140625	317034.40625	127180.6171875	84337.0234375	116693.9765625	237258.75	69313.6640625	162684.71875	112204.59375	83290.1015625	247854.40625	189316.765625	314029.625	254496.859375	50917.390625	207129.578125	277573	187654.96875	74604.765625	121676.640625	158894.09375	135696.34375	194998.1875	182584.875	114674.2109375	120345.6953125	238730.609375	86337.140625	72338.2421875	149352.203125
Q6UXB8	490795.28125	828606.9375	271075.5625	543730.6875	270373.75	520595.84375	417504.96875	801985.875	483363.875	205234.59375	714092.4375	523094.40625	351076.40625	561343.25	240429.390625	308231.53125	912012.875	438667.84375	502719.6875	115316.8828125	71615.8671875	117014.5078125	49375.87890625	202078.1875	124177.8671875	137877.640625	103932.84375	183900.96875	387965.84375	409332.6875	431462.96875	211141.046875	447195	358987.65625	450943.90625	195114.984375	162154.875	164840.015625	12027.7353515625	95440.7109375
Q86U17	Filtered	Filtered	Filtered	0.42580437660217285	Filtered	Filtered	Filtered	Filtered	Filtered	Filtered	NaN	Filtered	NaN	Filtered	Filtered	Filtered	Filtered	Filtered	Filtered	Filtered	13804.009765625	Filtered	5688.75048828125	5323.37060546875	Filtered	Filtered	Filtered	NaN	625.2260131835938	1900.5224609375	Filtered	Filtered	Filtered	2604.740966796875	Filtered	Filtered	Filtered	Filtered	Filtered	NaN
Q86UD1	154478.734375	217693.015625	401921.21875	868905.75	437587.625	203186.234375	793793.6875	241060.6875	426339.1875	553303.3125	302288.4375	424748.53125	742032.75	314328.125	218961.15625	285772	548973.875	596202.5625	208051.59375	694055.6875	880424.125	782745.4375	188380.921875	135507.609375	99844.4609375	125329.71875	220753.53125	173076.640625	111612.9765625	129453.3125	136859.8125	108550.15625	81059.0859375	65563.6328125	136795.890625	229804.234375	122558.3125	133470.34375	255689.8125	175269.109375
Q86UX7	16076.5341796875	NaN	24607.98828125	NaN	NaN	3566.280029296875	0.08147188276052475	0.0746084600687027	NaN	37877.390625	9121.6240234375	19242.857421875	6670.20361328125	63651.4296875	Filtered	1778.4007568359375	13612.5732421875	1.1885470151901245	73845.46875	10840.71875	51940.81640625	0.423316091299057	NaN	28588.533203125	NaN	28085.087890625	1.0559437274932861	171403.671875	38616.2421875	12555.330078125	64528.8046875	21981.43359375	47757.4921875	58637.734375	NaN	1.1178934574127197	29992.13671875	2.041160821914673	NaN	NaN
Q86VB7	1.9329925775527954	13921.2880859375	NaN	Filtered	6706.3876953125	7742.08740234375	3867.52490234375	321.4181213378906	NaN	NaN	18045.873046875	30801.54296875	15817.2451171875	NaN	33287.75	2.2243921756744385	12729.3681640625	21845.71875	25439.603515625	6969.646484375	31335.55078125	135.85464477539062	55049.25390625	33751.19921875	76977.1640625	41485.9609375	24615.970703125	45148.2890625	24043.849609375	43414.67578125	31425.44921875	49772.3984375	20358.083984375	23491.134765625	52998.28125	33915.22265625	44138.8515625	38476.11328125	44959.53125	12998.876953125
Q86YC2	56927.578125	531279	119867.265625	102646.5703125	107222.5625	76199.703125	76802.3125	67867.7265625	111849.4375	125327.25	42520.91015625	100449.4140625	177786.0625	64952.59765625	114891.4453125	76385.7265625	76301.921875	63063.66796875	93712.0078125	144592.140625	507869.34375	154299.984375	191615.890625	385531.59375	47548.4140625	135238.1875	245329.203125	204521.234375	136916.140625	135963.953125	231666.078125	313882.5	283640.75	414889.65625	292139.125	160461.765625	176822.4375	203201.28125	104001.5625	93231.3203125
Q8NBS9	Filtered	NaN	139050.96875	NaN	Filtered	30297.26171875	Filtered	55151.1328125	45835.80859375	132305.1875	62239.98828125	58404.22265625	69976.3359375	129796.921875	85691.5	4120.43603515625	22702.25390625	102671.390625	20572.8984375	17979.587890625	166468.34375	Filtered	28485.142578125	22607.18359375	NaN	58529.87890625	NaN	NaN	55713.11328125	91495.9375	66815.7734375	72794.21875	7833.95458984375	131100.171875	Filtered	28851.171875	NaN	63607.18359375	23281.3671875	19781.67578125
Q8WWA0	162207.234375	157334.90625	768273.5	434929.375	556602.1875	159927.578125	268546.75	162585.265625	463286.71875	139382.03125	134955.140625	363359.46875	45449.5546875	124273.8984375	303157.71875	47550.33203125	217994.21875	144568.0625	198631.59375	208879.765625	231392.515625	137623.078125	231488.40625	113233.140625	400630.625	146069.75	963.7996215820312	99777.890625	161643.078125	147440.9375	38871.05859375	151706.28125	143615.53125	52927.05859375	80514.40625	117539.6796875	95659.96875	97752.3046875	36475.87890625	198907.09375
Q92496	61813.19140625	163179.515625	258729.546875	116696.59375	77567.984375	127047.1171875	84518.8359375	138091.6875	116711.3515625	204733.03125	68474.015625	66053.8984375	NaN	139010.640625	39917.3125	33151.0078125	196884.171875	112815.703125	266553.84375	85812.28125	111544.2734375	31548.455078125	35853.71875	37659.31640625	38004.328125	36145.5625	67010.0234375	NaN	38944.39453125	140750.765625	40477.96484375	21562.396484375	NaN	78395.546875	17520.58984375	141748.421875	37931.62109375	17803.318359375	19358.77734375	31589.716796875
Q92820	607195.25	399537.09375	97196.5703125	350007.65625	356635.5	433527.8125	86768.65625	385142.3125	469457.25	197950.625	331451.75	67692.8125	305612.09375	328709.125	174916.6875	306973.9375	290065.21875	165633.890625	49256.3828125	191762.515625	152972.765625	61551.65234375	32699.087890625	162122.328125	163514.78125	NaN	268221.59375	Filtered	22685.634765625	77589.8828125	106125.9765625	3832.802734375	492783.9375	132940.515625	355029.6875	234109.15625	67951.171875	21081.533203125	103665.0859375	112243.1796875
Q92954	108929.171875	247392.90625	133793.734375	188711.625	161608.984375	435316.71875	96528.0546875	73286.578125	129260.7109375	114827.859375	194376.59375	41921.359375	52253.01953125	110876.2734375	75616.796875	363803.75	125057.2265625	138353.65625	290131.1875	185077.265625	63687.09375	257214.453125	94888.9921875	304270.75	309886.8125	138004.765625	295448.1875	98633.5546875	183290.40625	51874.18359375	108599.4921875	91521.2578125	284861.3125	57147.609375	393125.625	95857.078125	93904.609375	149498.578125	186575.40625	136579.59375
Q96IY4	1559101.125	1127231.625	1288198.375	1150812.375	1349462.5	1405654.375	1427150.25	1322656.375	1454742.875	1405202.25	862990.3125	1596581	1252854.875	1308760.5	1108261	1098008.625	1290094.25	1028193.4375	1295212.375	1821309.25	987636.875	2482277.25	974748.5	885579.25	947734.9375	1266566.25	1447571.125	1527045.375	1361182	1122128.875	1384264.25	1333421.125	1672434	882414.6875	1187498.875	918038.25	1287765.25	1250581	1307524.625	1432254.5
Q96KN2	391767.03125	403935.1875	260591.34375	515112.9375	263069.625	1183344.625	912857.75	444957.3125	750823.75	425204.375	786104.3125	525770.125	747649.25	580448.0625	573491.9375	200765.828125	381545.28125	248993.28125	993341.375	987038.75	232685.75	559381.125	286060.25	802509.0625	637136.9375	355513.5	1153952.75	718086.25	656451.375	368143.6875	12042.8466796875	521929.625	629326	150606.515625	367456.875	635337.8125	526123.625	563292.875	745511.4375	656352.6875
Q96PD5	5266458.5	4775682	2719318.25	3560439	3203741.25	3698234.5	3198903.25	4421445	3930282.75	3139342.5	4748349	4354754	5927107	4546612	5035813.5	5456371.5	4681338.5	3356807.25	4285374.5	4128470.75	3211653.5	1525387.375	2244535	4729788.5	2045785.5	3448493	1726425	2520138.25	1414061.125	1540436.5	2503537.75	2658221.75	3574240.75	3948367	2898139.25	1984720.875	5262939.5	3655313.5	2832443.75	2515625.75
Q96S96	809569	609861.8125	102312.171875	342328.375	37089.859375	374576.96875	159452.15625	478374.59375	173579.78125	469374.65625	209870.171875	288351.1875	894128.8125	863794.4375	136115.96875	266005.1875	995904.1875	60848.05859375	538803.1875	455394.40625	96708.7890625	55638.8828125	61996.66796875	47910.53125	267608.625	254147.0625	77653.625	83685.21875	177029.78125	190014.734375	162617.28125	90755.578125	73861.4921875	131341.34375	Filtered	303767.34375	41813.4296875	58454.31640625	18502.18359375	77617.90625
Q99969	181525.640625	179613.703125	116516.9375	170561.421875	84895.4140625	91037.0390625	148091.8125	82350.7265625	95511.8984375	153369.609375	120672.4765625	146909.046875	148885.4375	107947.9140625	110281.2890625	96962.84375	181637.1875	82781.953125	101353.5625	189093.8125	156731.671875	42442.69921875	72497.2734375	26626.076171875	11403.994140625	45825.5625	36879.78515625	14174.6826171875	32310.091796875	4.043107509613037	5428.87841796875	50294.69921875	57296.10546875	29936.451171875	11521.3662109375	12119.7939453125	20935.099609375	0.9414588809013367	9756.7587890625	34564.97265625
Q99972	NaN	NaN	NaN	NaN	Filtered	Filtered	Filtered	Filtered	Filtered	NaN	NaN	1	Filtered	NaN	Filtered	Filtered	NaN	Filtered	Filtered	4.859029293060303	Filtered	Filtered	Filtered	NaN	NaN	NaN	6.81703895679675E-05	Filtered	NaN	1.462328553199768	Filtered	Filtered	Filtered	NaN	Filtered	NaN	0.24715910851955414	1.4222151041030884	0.9734218120574951	2.0472183227539062
Q9BXR6	44249.15625	146793.140625	222402.5625	90660.234375	128524.9765625	81104.78125	80556.296875	35094.296875	105537.6796875	151980.1875	99100.125	214175.40625	83433.6015625	122073.7421875	101064.8359375	70745.7421875	14870.7626953125	42174.015625	98422.1953125	148840.859375	198386.03125	175215.5	59008.3828125	66082.890625	113252.703125	98614.1796875	243463.28125	40028.2734375	162912.828125	246331.25	32619.03125	27659.369140625	38591.32421875	61558.578125	145752.625	85606.1796875	64584.421875	86462.0546875	34757.79296875	65842.375
Q9H299	165431.203125	19879.63671875	208441.796875	56944.140625	41396.265625	235820.4375	73270.875	42026.8984375	72567.3515625	843893.125	223212.71875	74109.96875	74868.1640625	115028.609375	30866.26953125	63249.34765625	76979.09375	47246.23828125	226864.0625	49176.6796875	91589.09375	19962.017578125	21547.955078125	85455.5546875	75968.171875	69670.3671875	14288.8486328125	320240.21875	82731.7109375	117746.4609375	219591.734375	69373.7890625	132606.21875	114377.6015625	Filtered	22483.697265625	98889.2421875	44463.55859375	Filtered	32486.720703125
Q9H4B7	32781.28515625	121.59390258789062	16484.28125	Filtered	951.6885375976562	1911.8944091796875	NaN	Filtered	0.3130075931549072	533982.1875	134632.234375	62303.40234375	Filtered	77109.1328125	1.1215983629226685	1379.5704345703125	69.276611328125	18690.939453125	66686.8984375	3205.025390625	21556.14453125	6.329899311065674	Filtered	76512.3203125	48322.19921875	8619.4521484375	1.0670632123947144	145830.75	43154.19140625	2651.18017578125	56900.046875	17385.314453125	35027.51953125	3.849297046661377	25888.498046875	2.0648245811462402	29715.029296875	NaN	1110.2891845703125	NaN
Q9H4G4	1.0500664710998535	Filtered	0.398526132106781	NaN	Filtered	NaN	NaN	NaN	Filtered	0.9455683827400208	NaN	NaN	Filtered	NaN	0.9770804047584534	Filtered	2.1311678886413574	NaN	Filtered	NaN	NaN	NaN	1.0222119092941284	1.6021438837051392	NaN	NaN	0.789702832698822	NaN	NaN	NaN	Filtered	7.740488052368164	NaN	NaN	1.159246563911438	8.26392715680413E-05	NaN	1	1.1207529306411743	0.8972741961479187
Q9HDC9	94875.640625	52148.484375	411714.375	108835.6015625	342888.46875	63212.23046875	124360.625	83916.4140625	334915.1875	185932.640625	140019.546875	347885.34375	98911.4453125	151856.671875	197650.203125	129888.6953125	48768.21484375	121899.1484375	52583.96875	106382.5703125	94300.9140625	797192.1875	547765.6875	156154.25	346602.25	167163.875	1012461.875	399086.25	779325.875	760934.1875	510761.84375	224278.40625	483040.5625	83784.03125	459788.96875	66319	404073.40625	735923.9375	778691.875	412200.9375
Q9NP80	679140.625	901458.75	846306.125	222838.28125	372593.75	408281.3125	787445.75	1258824.375	1014287.8125	940271.0625	1427005.75	491880.5	1276418.875	999154.4375	1691338.625	610287.375	2809717.25	1029281.75	968170.0625	624277.3125	1358529.875	719997.4375	1455840.5	907770.9375	669761.0625	168876.5625	2082403	1652812.75	744870.4375	1383600.625	Filtered	1342259.25	373607.75	708166.125	818943.4375	848360	844668.875	1487101.125	790955.875	762773.5625
Q9NQ79	248169.796875	115090.7890625	328173.46875	238863.578125	187022.03125	151179.6875	178114.03125	233393.171875	729578.25	245916.5	541402.125	333916.25	136774.921875	300677	146566.75	86918.8359375	338273.375	352529.625	105180.9609375	169977.375	76862.9296875	178927.234375	134850.140625	242666.625	72080.0390625	56705.28515625	58839.2109375	195182.40625	115231.4765625	118342.4609375	144094.796875	313733.9375	92477.40625	83260.96875	58702.03125	100822.7421875	76835.65625	293233.65625	210820.859375	226461.640625
Q9NZP8	1599278	1426129.5	1272529.5	1580315.75	1213853	1359777.5	1434751.125	1480868.625	1274237	1123315.125	954304.5	1218646	1681070.5	1166105.375	1506051.625	1204191.5	1265768.875	987815.6875	1184907.375	1162906.5	1487897.375	1164895.25	1536182.25	1426059	1457480.5	1606057.875	1442272.75	1024804.125	1672620.5	1735823.375	1211090.625	1791464.75	1230013.5	1608144.875	2565862.75	1121693.5	1073240.25	1361461.625	1973681.875	1116741.5
Q9UBX5	320452.1875	196562.96875	224415.859375	159075.0625	356976.3125	163297.625	90891.0625	145895.75	194267.765625	85445.34375	137591.421875	284325.5	100714.0859375	96868.8125	161517.921875	180053.34375	138180.6875	117333.1953125	159619.421875	125137.546875	93686.4140625	219345.359375	293877.125	147585.640625	344860.59375	150279.609375	299347.71875	200512.40625	288254.125	358314.90625	250658.953125	157952.453125	243759.59375	238510.265625	369676.46875	411834.9375	295260.78125	263019.8125	504503.8125	639093.75
Q9UGM5	514460.25	590472.875	742848.8125	741018.0625	912276	1027971.75	3374805.25	802484.875	740338.375	514357.875	853415.3125	1024436.25	960248.9375	938914.3125	1043886.0625	1184896.25	1092366.75	605714.8125	1242021.875	706984	511261.375	227764.703125	675756.125	888840.5	503277.59375	528639.5625	577936.1875	416480.59375	433039.71875	496821.375	372379.25	546742.3125	785422.4375	861994.3125	999361.3125	1297349.625	678034.6875	853275.125	775134.625	872744
Q9UHG3	62938.56640625	171814.328125	70661.640625	97070.6953125	86888.7578125	86830.5859375	200578.03125	84737.7734375	30509.998046875	56545.15234375	110539.765625	199627.1875	44308.69921875	109654.5234375	161130	75605.84375	278125.71875	191284.53125	127384.765625	146435.90625	76225.4296875	264850.4375	44171.53125	59667.30078125	93516.609375	103055.1328125	282224.96875	135171.78125	84477.8125	156203.109375	112995.703125	84075.109375	58876.40234375	73438.015625	139905.765625	83437.1796875	201544.375	187558.234375	213828.828125	163927.0625
Q9UK55	386750.5625	412991.0625	386343.3125	372420.5625	592253.5625	470982.46875	453457.40625	201136.890625	325827.34375	379335.875	327620.34375	351697.46875	412298.875	364880.4375	297783.25	430395.6875	297414	309888.96875	327808.59375	349579.375	394969.3125	752508.25	997153.125	425486.25	659222.625	437730.21875	608696.375	415919.8125	561651.1875	607112.6875	463306.96875	304652.1875	433417.5	611587.0625	1425140.875	520794.9375	454477	633825.3125	758945.1875	593395.9375
Q9UNN8	265199.09375	14973.77734375	159535.34375	217938.484375	135861.078125	174812.796875	143697.890625	181853.25	127820.6015625	69173.671875	120523.1640625	77559.078125	109094.546875	358397.96875	56466.1015625	96564.2578125	166861.875	126033.28125	117211.125	70487.21875	116604.84375	154857.1875	134103.1875	153149.796875	NaN	429847.3125	46429.59765625	62815.83203125	56602.44921875	52734.66796875	209834.34375	16436.56640625	43043.76953125	15420.447265625	38335.984375	75942.28125	33459.86328125	35936.54296875	33692.67578125	21535.783203125
Q9UPW6	4134100.25	6381713	4569383.5	1681202.875	1377989.75	1901139.75	1480185.875	12457462	4129955.5	2433546.5	1711012.875	1963171.875	3018457	5359954	7939093	3795047.25	4471022	1632464	3896200	1866602.375	3385194.75	1490617.875	200549.453125	3893463	2621691.25	3631309.25	1771410.125	1853383.875	1077595.125	581849.5	2234926.75	6950758.5	639764	1713812.75	264321.5	933387.3125	637772.625	1194658.625	1873807.25	NaN
Q9Y279	183395.203125	139678.921875	200743.859375	49647.1796875	103424.1171875	101687.2578125	84485.34375	100340.140625	85205.3671875	40605.8828125	86898.265625	251199.921875	65837.96875	72568.109375	126563.859375	91618.6953125	154947.265625	131716.46875	35578.9375	179163.875	467445.6875	526679.375	807020.0625	464288.4375	2454113.75	1794322.75	1115591.875	1773039.25	2849921	2070849.25	2068100.75	3113683	1821515.75	3255531.25	2118297.5	2063746.125	1803965.125	2862770	2891920.75	1797658.5
Q9Y287	3109.261474609375	Filtered	5118.7783203125	NaN	NaN	NaN	Filtered	Filtered	Filtered	NaN	11222.4345703125	NaN	NaN	Filtered	NaN	Filtered	NaN	16594.24609375	11248.3046875	4100.48876953125	0.6043431162834167	0.6767327785491943	14531.546875	31378.107421875	5355.51953125	10232.375	9801.6884765625	13295.6025390625	2477.695068359375	41211.3828125	21279.658203125	2432.06689453125	1972.13818359375	27777.9375	17752.814453125	17062.412109375	5780.87060546875	8595.66796875	21175.8125	28663.39453125
Q9Y490	89068.5234375	28622.564453125	21311698	279181.71875	77694.59375	889827.8125	365384.53125	245984.109375	142134.015625	24427976	4675264	140852.875	184928.5	4670522.5	9250.109375	169528.90625	153534.015625	5652.845703125	2592557.25	101090.453125	1263314.875	3115.5458984375	292917.5	1033431.6875	96439.8515625	879477.5	24046.76953125	5031704	4143688.5	467462.25	4816866.5	1080878.625	3952088.25	64867.31640625	37866.95703125	132870.515625	3619397.75	201553.765625	79856.7421875	59233.16015625
Q9Y5Y7	41829.89453125	37504.62109375	19435.7109375	NaN	55924.984375	47559.1796875	56424.83203125	29516.294921875	Filtered	NaN	65024.33984375	39460.96484375	106712.6640625	39033.0078125	55314.0234375	251362.5625	58316.96484375	54593.890625	NaN	NaN	203151.609375	51127.89453125	98631	170805.375	43465.2890625	127267.0078125	58753.234375	152713.71875	95558.1953125	132384.703125	132268.65625	263125.78125	109732.4765625	99783.5390625	147007.46875	88636.609375	119008.859375	145088.453125	79068.7734375	89375.875
Q9Y6R7	365839.5625	642297.75	352255.59375	376328.59375	458480.09375	459175.75	334880.65625	642612.875	518083.78125	234139.796875	529964.9375	643966.4375	1052553.125	262233.03125	772369.875	628788.9375	632102.75	768131.9375	740582.375	233911.46875	2475143.25	927312.5625	436039.46875	803839.6875	363106.53125	437616.375	465152.4375	394838.78125	121589.9609375	262619.46875	772966	538497.0625	1134681.875	1323456.75	3847460.5	1293391	450944.125	923212.75	1594664	993587.875
